# Supplementary material for: Phylostratigraphic profiles reveal a deep evolutionary history of the vertebrate head sensory systems
Source: Front Zool. 2013 Apr 12;10:18. doi: 10.1186/1742-9994-10-18 (PMC3636138; doi:10.1186/1742-9994-10-18)
Supplement: Additional file 3:Table S2 — Zebrafish expression dataset. Expression and anatomical data for zebrafish genes as well as statistical details in an xlsx file. [file 1742-9994-10-18-S3.xlsx]

## Sheet: Zebrafish_expression_dataset
Table S2 – Zebrafish expression dataset.
This dataset contains 5592 genes that show spatially restricted expression across zebrafish development (total of 141257 expressions). We retrieved the dataset from ZFIN (http://zfin.org/).
ZFIN_ID	Gene_name	Gene_description	Phylostrata	Anatomic_part	Anatomy_ID	Stage	Eye	Retina	Lens	Olfactory	Otic	Lateral_line	Adenohypophysis	Trigeminal_placode	Trigeminal_ganglion	Statoacustic_ganglion	Vestibuloauditory_minus_statoacustic	Neural_crest	Cranial_ganglia_nc	Placodes_all
ZDB-GENE-030131-9710	yap1	Yes-associated protein 1	2	spinal cord	ZFA:0000075	Pharyngula:Prim-15
ZDB-GENE-030131-9710	yap1	Yes-associated protein 1	2	spinal cord	ZFA:0000075	Pharyngula:Prim-25
ZDB-GENE-030131-9748	tacc2	transforming, acidic coiled-coil containing protein 2	2	spinal cord	ZFA:0000075	Pharyngula:Prim-5
ZDB-GENE-030131-9796	ptbp1b	polypyrimidine tract binding protein 1b	2	spinal cord	ZFA:0000075	Segmentation:20-25 somites
ZDB-GENE-030131-9833	trip11	thyroid hormone receptor interactor 11	2	spinal cord	ZFA:0000075	Pharyngula:Prim-5
ZDB-GENE-030131-9833	trip11	thyroid hormone receptor interactor 11	2	spinal cord	ZFA:0000075	Segmentation:20-25 somites
ZDB-GENE-030131-9834	ptprk	protein tyrosine phosphatase, receptor type, K	2	spinal cord	ZFA:0000075	Pharyngula:Prim-25
ZDB-GENE-030131-9849	sp8a	sp8 transcription factor a	2	spinal cord	ZFA:0000075	Hatching:Long-pec
ZDB-GENE-030131-9860	zfp36l1a	zinc finger protein 36, C3H type-like 1a	2	spinal cord	ZFA:0000075	Pharyngula:Prim-15
ZDB-GENE-030219-92	zic2b	zic family member 2 (odd-paired homolog, Drosophila) b	2	spinal cord	ZFA:0000075	Pharyngula:Prim-5
ZDB-GENE-030326-6	snai2	snail homolog 2 (Drosophila)	2	spinal cord	ZFA:0000075	Pharyngula:Prim-15
ZDB-GENE-030326-6	snai2	snail homolog 2 (Drosophila)	2	spinal cord	ZFA:0000075	Pharyngula:Prim-25
ZDB-GENE-030326-6	snai2	snail homolog 2 (Drosophila)	2	spinal cord	ZFA:0000075	Segmentation:26+ somites
ZDB-GENE-030424-2	kpnb3	karyopherin (importin) beta 3	2	spinal cord	ZFA:0000075	Segmentation:20-25 somites
ZDB-GENE-030429-10	zbtb10	zinc finger and BTB domain containing 10	2	spinal cord	ZFA:0000075	Pharyngula:Prim-25
ZDB-GENE-030429-10	zbtb10	zinc finger and BTB domain containing 10	2	spinal cord	ZFA:0000075	Segmentation:26+ somites
ZDB-GENE-030516-2	nap1l1	nucleosome assembly protein 1, like 1	2	spinal cord	ZFA:0000075	Pharyngula:Prim-15
ZDB-GENE-030516-2	nap1l1	nucleosome assembly protein 1, like 1	2	spinal cord	ZFA:0000075	Pharyngula:Prim-25
ZDB-GENE-030616-594	plcb3	phospholipase C, beta 3 (phosphatidylinositol-specific)	2	spinal cord	ZFA:0000075	Pharyngula:High-pec
ZDB-GENE-030616-624	znf536	zinc finger protein 536	2	spinal cord	ZFA:0000075	Pharyngula:Prim-25
ZDB-GENE-030708-2	zic3	zic family member 3 heterotaxy 1 (odd-paired homolog, Drosophila)	2	spinal cord	ZFA:0000075	Pharyngula:Prim-15
ZDB-GENE-030708-2	zic3	zic family member 3 heterotaxy 1 (odd-paired homolog, Drosophila)	2	spinal cord	ZFA:0000075	Pharyngula:Prim-25
ZDB-GENE-030708-2	zic3	zic family member 3 heterotaxy 1 (odd-paired homolog, Drosophila)	2	spinal cord	ZFA:0000075	Segmentation:26+ somites
ZDB-GENE-030722-5	arhgef1a	Rho guanine nucleotide exchange factor (GEF) 1a	2	spinal cord	ZFA:0000075	Pharyngula:Prim-15
ZDB-GENE-030828-3	e2f5	E2F transcription factor 5	2	spinal cord	ZFA:0000075	Segmentation:26+ somites
ZDB-GENE-030829-32	sall2	sal-like 2 (Drosophila)	2	spinal cord	ZFA:0000075	Pharyngula:High-pec
ZDB-GENE-030829-32	sall2	sal-like 2 (Drosophila)	2	spinal cord	ZFA:0000075	Segmentation:20-25 somites
ZDB-GENE-030829-65	btbd6b	BTB (POZ) domain containing 6b	2	spinal cord	ZFA:0000075	Pharyngula:Prim-5
ZDB-GENE-030829-65	btbd6b	BTB (POZ) domain containing 6b	2	spinal cord	ZFA:0000075	Segmentation:26+ somites
ZDB-GENE-030909-1	sox2	SRY-box containing gene 2	2	spinal cord	ZFA:0000075	Hatching:Long-pec
ZDB-GENE-030909-1	sox2	SRY-box containing gene 2	2	spinal cord	ZFA:0000075	Pharyngula:Prim-25
ZDB-GENE-030909-1	sox2	SRY-box containing gene 2	2	spinal cord	ZFA:0000075	Segmentation:26+ somites
ZDB-GENE-030909-8	ptpn2b	protein tyrosine phosphatase, non-receptor type 2, b	2	spinal cord	ZFA:0000075	Pharyngula:Prim-25
ZDB-GENE-030909-8	ptpn2b	protein tyrosine phosphatase, non-receptor type 2, b	2	spinal cord	ZFA:0000075	Segmentation:26+ somites
ZDB-GENE-030925-35	sb:cb808	sb:cb808	2	spinal cord	ZFA:0000075	Segmentation:26+ somites
ZDB-GENE-031002-47	tiparp	TCDD-inducible poly(ADP-ribose) polymerase	2	spinal cord	ZFA:0000075	Pharyngula:Prim-5
ZDB-GENE-031002-50	znf395	zinc finger protein 395	2	spinal cord	ZFA:0000075	Pharyngula:Prim-5
ZDB-GENE-031002-50	znf395	zinc finger protein 395	2	spinal cord	ZFA:0000075	Segmentation:20-25 somites
ZDB-GENE-031006-11	slc25a12	solute carrier family 25 (mitochondrial carrier, Aralar), member 12	2	spinal cord	ZFA:0000075	Pharyngula:Prim-25
ZDB-GENE-031006-11	slc25a12	solute carrier family 25 (mitochondrial carrier, Aralar), member 12	2	spinal cord	ZFA:0000075	Segmentation:26+ somites
ZDB-GENE-031112-8	ap3b1	adaptor-related protein complex 3, beta 1 subunit	2	spinal cord	ZFA:0000075	Pharyngula:Prim-5
ZDB-GENE-031112-8	ap3b1	adaptor-related protein complex 3, beta 1 subunit	2	spinal cord	ZFA:0000075	Segmentation:20-25 somites
ZDB-GENE-040113-1	tekt2	tektin 2 (testicular)	2	spinal cord	ZFA:0000075	Pharyngula:Prim-15
ZDB-GENE-040121-3	sh3gl2	SH3-domain GRB2-like 2	2	spinal cord	ZFA:0000075	Segmentation:20-25 somites
ZDB-GENE-040308-1	traf4a	tnf receptor-associated factor 4a	2	spinal cord	ZFA:0000075	Pharyngula:Prim-25
ZDB-GENE-040426-1218	zmynd10	zinc finger, MYND-type containing 10	2	spinal cord	ZFA:0000075	Pharyngula:Prim-5
ZDB-GENE-040426-1218	zmynd10	zinc finger, MYND-type containing 10	2	spinal cord	ZFA:0000075	Segmentation:20-25 somites
ZDB-GENE-040426-1300	efhc1	EF-hand domain (C-terminal) containing 1	2	spinal cord	ZFA:0000075	Pharyngula:Prim-15
ZDB-GENE-040426-1300	efhc1	EF-hand domain (C-terminal) containing 1	2	spinal cord	ZFA:0000075	Segmentation:26+ somites
ZDB-GENE-040426-1446	irx2a	iroquois homeobox protein 2, a	2	spinal cord	ZFA:0000075	Pharyngula:Prim-25
ZDB-GENE-040426-1462	qki2	QKI, KH domain containing, RNA binding 2	2	spinal cord	ZFA:0000075	Segmentation:26+ somites
ZDB-GENE-040426-1752	kcnip3	Kv channel interacting protein 3, calsenilin	2	spinal cord	ZFA:0000075	Pharyngula:Prim-15
ZDB-GENE-040426-1752	kcnip3	Kv channel interacting protein 3, calsenilin	2	spinal cord	ZFA:0000075	Pharyngula:Prim-5
ZDB-GENE-040426-1752	kcnip3	Kv channel interacting protein 3, calsenilin	2	spinal cord	ZFA:0000075	Segmentation:20-25 somites
ZDB-GENE-040426-1825	irx4a	iroquois homeobox protein 4a	2	spinal cord	ZFA:0000075	Pharyngula:Prim-5
ZDB-GENE-040426-1905	znrf1	zinc and ring finger 1	2	spinal cord	ZFA:0000075	Pharyngula:Prim-5
ZDB-GENE-040426-1905	znrf1	zinc and ring finger 1	2	spinal cord	ZFA:0000075	Segmentation:26+ somites
ZDB-GENE-040426-1909	tppp3	tubulin polymerization-promoting protein family member 3	2	spinal cord	ZFA:0000075	Pharyngula:Prim-25
ZDB-GENE-040426-2069	elmo1	engulfment and cell motility 1 (ced-12 homolog, C. elegans)	2	spinal cord	ZFA:0000075	Pharyngula:Prim-5
ZDB-GENE-040426-2191	ywhah	tyrosine 3-monooxygenase/tryptophan 5-monooxygenase activation protein, eta polypeptide	2	spinal cord	ZFA:0000075	Pharyngula:Prim-5
ZDB-GENE-040426-2344	khdrbs1b	KH domain containing, RNA binding, signal transduction associated 1b	2	spinal cord	ZFA:0000075	Pharyngula:Prim-15
ZDB-GENE-040426-2344	khdrbs1b	KH domain containing, RNA binding, signal transduction associated 1b	2	spinal cord	ZFA:0000075	Segmentation:26+ somites
ZDB-GENE-040426-2725	vamp1	vesicle-associated membrane protein 1	2	spinal cord	ZFA:0000075	Pharyngula:High-pec
ZDB-GENE-040426-2725	vamp1	vesicle-associated membrane protein 1	2	spinal cord	ZFA:0000075	Pharyngula:Prim-15
ZDB-GENE-040426-2725	vamp1	vesicle-associated membrane protein 1	2	spinal cord	ZFA:0000075	Pharyngula:Prim-5
ZDB-GENE-040426-2725	vamp1	vesicle-associated membrane protein 1	2	spinal cord	ZFA:0000075	Segmentation:20-25 somites
ZDB-GENE-040426-2755	elovl1b	elongation of very long chain fatty acids (FEN1/Elo2, SUR4/Elo3, yeast)-like 1b	2	spinal cord	ZFA:0000075	Pharyngula:High-pec
ZDB-GENE-040426-2815	syt11a	synaptotagmin XIa	2	spinal cord	ZFA:0000075	Pharyngula:Prim-15
ZDB-GENE-040426-2815	syt11a	synaptotagmin XIa	2	spinal cord	ZFA:0000075	Segmentation:26+ somites
ZDB-GENE-040426-2918	serinc5	serine incorporator 5	2	spinal cord	ZFA:0000075	Hatching:Long-pec
ZDB-GENE-040426-743	pik3r3b	phosphoinositide-3-kinase, regulatory subunit 3b (gamma)	2	spinal cord	ZFA:0000075	Segmentation:20-25 somites
ZDB-GENE-040615-2	nkx1.2lb	NK1 transcription factor related 2-like,b	2	spinal cord	ZFA:0000075	Pharyngula:High-pec
ZDB-GENE-040615-2	nkx1.2lb	NK1 transcription factor related 2-like,b	2	spinal cord	ZFA:0000075	Segmentation:20-25 somites
ZDB-GENE-040622-4	zic4	zic family member 4	2	spinal cord	ZFA:0000075	Pharyngula:Prim-5
ZDB-GENE-040628-5	irx5b	iroquois homeobox protein 5b	2	spinal cord	ZFA:0000075	Pharyngula:Prim-5
ZDB-GENE-040704-34	zgc:91860	zgc:91860	2	spinal cord	ZFA:0000075	Pharyngula:Prim-5
ZDB-GENE-040707-1	irx1a	iroquois homeobox protein 1, a	2	spinal cord	ZFA:0000075	Pharyngula:Prim-5
ZDB-GENE-040718-178	nkx6.1	NK6 transcription factor related, locus 1 (Drosophila)	2	spinal cord	ZFA:0000075	Pharyngula:High-pec
ZDB-GENE-040718-178	nkx6.1	NK6 transcription factor related, locus 1 (Drosophila)	2	spinal cord	ZFA:0000075	Pharyngula:Prim-15
ZDB-GENE-040718-178	nkx6.1	NK6 transcription factor related, locus 1 (Drosophila)	2	spinal cord	ZFA:0000075	Pharyngula:Prim-5
ZDB-GENE-040718-186	sox1a	SRY-box containing gene 1a	2	spinal cord	ZFA:0000075	Pharyngula:Prim-25
ZDB-GENE-040718-265	zgc:92912	zgc:92912	2	spinal cord	ZFA:0000075	Pharyngula:High-pec
ZDB-GENE-040718-276	rgs7	regulator of G-protein signalling 7	2	spinal cord	ZFA:0000075	Pharyngula:Prim-5
ZDB-GENE-040718-276	rgs7	regulator of G-protein signalling 7	2	spinal cord	ZFA:0000075	Segmentation:20-25 somites
ZDB-GENE-040718-303	zgc:92758	zgc:92758	2	spinal cord	ZFA:0000075	Segmentation:26+ somites
ZDB-GENE-040801-45	sfxn1	sideroflexin 1	2	spinal cord	ZFA:0000075	Pharyngula:High-pec
ZDB-GENE-040822-8	epb41l3a	erythrocyte membrane protein band 4.1-like 3a	2	spinal cord	ZFA:0000075	Pharyngula:Prim-5
ZDB-GENE-040822-8	epb41l3a	erythrocyte membrane protein band 4.1-like 3a	2	spinal cord	ZFA:0000075	Segmentation:20-25 somites
ZDB-GENE-040930-8	c21orf59	c21orf59 homolog (H. sapiens)	2	spinal cord	ZFA:0000075	Segmentation:26+ somites
ZDB-GENE-041010-104	atp6v1c1b	ATPase, H+ transporting, lysosomal, V1 subunit C, isoform 1b	2	spinal cord	ZFA:0000075	Pharyngula:Prim-5
ZDB-GENE-041010-104	atp6v1c1b	ATPase, H+ transporting, lysosomal, V1 subunit C, isoform 1b	2	spinal cord	ZFA:0000075	Segmentation:20-25 somites
ZDB-GENE-041010-105	kctd15a	potassium channel tetramerisation domain containing 15a	2	spinal cord	ZFA:0000075	Segmentation:26+ somites
ZDB-GENE-041114-110	zgc:101737	zgc:101737	2	spinal cord	ZFA:0000075	Pharyngula:Prim-5
ZDB-GENE-041114-110	zgc:101737	zgc:101737	2	spinal cord	ZFA:0000075	Segmentation:20-25 somites
ZDB-GENE-041114-147	arhgap28	Rho GTPase activating protein 28	2	spinal cord	ZFA:0000075	Pharyngula:Prim-5
ZDB-GENE-041114-147	arhgap28	Rho GTPase activating protein 28	2	spinal cord	ZFA:0000075	Segmentation:20-25 somites
ZDB-GENE-041114-172	zgc:101606	zgc:101606	2	spinal cord	ZFA:0000075	Hatching:Long-pec
ZDB-GENE-050211-1	mical3b	microtubule associated monoxygenase, calponin and LIM domain containing 3b	2	spinal cord	ZFA:0000075	Larval:Protruding-mouth
ZDB-GENE-050309-27	lbx1b	ladybird homeobox 1b	2	spinal cord	ZFA:0000075	Pharyngula:Prim-15
ZDB-GENE-050309-27	lbx1b	ladybird homeobox 1b	2	spinal cord	ZFA:0000075	Pharyngula:Prim-25
ZDB-GENE-050309-39	im:7143453	im:7143453	2	spinal cord	ZFA:0000075	Pharyngula:Prim-25
ZDB-GENE-050320-13	ccnh	cyclin H	2	spinal cord	ZFA:0000075	Larval:Day 5
ZDB-GENE-050407-3	phox2bb	paired-like homeobox 2bb	2	spinal cord	ZFA:0000075	Pharyngula:Prim-5
ZDB-GENE-050411-27	zgc:171573	zgc:171573	2	spinal cord	ZFA:0000075	Pharyngula:Prim-15
ZDB-GENE-050411-27	zgc:171573	zgc:171573	2	spinal cord	ZFA:0000075	Segmentation:26+ somites
ZDB-GENE-050417-153	spata4	spermatogenesis associated 4	2	spinal cord	ZFA:0000075	Pharyngula:Prim-25
ZDB-GENE-050417-173	cyb5d1	cytochrome b5 domain containing 1	2	spinal cord	ZFA:0000075	Segmentation:26+ somites
ZDB-GENE-050417-296	zgc:110373	zgc:110373	2	spinal cord	ZFA:0000075	Segmentation:26+ somites
ZDB-GENE-050417-356	mllt3	myeloid/lymphoid or mixed lineage-leukemia translocation to 3 homolog (Drosophila)	2	spinal cord	ZFA:0000075	Segmentation:20-25 somites
ZDB-GENE-050428-1	hmgb3a	high-mobility group box 3a	2	spinal cord	ZFA:0000075	Pharyngula:Prim-5
ZDB-GENE-050523-1	gli2b	GLI-Kruppel family member GLI2b	2	spinal cord	ZFA:0000075	Hatching:Long-pec
ZDB-GENE-050622-16	kif15	kinesin family member 15	2	spinal cord	ZFA:0000075	Segmentation:20-25 somites
ZDB-GENE-050913-153	barhl2	BarH-like 2	2	spinal cord	ZFA:0000075	Larval:Protruding-mouth
ZDB-GENE-060118-1	lama1	laminin, alpha 1	2	spinal cord	ZFA:0000075	Pharyngula:Prim-5
ZDB-GENE-060130-139	sb:eu669	sb:eu669	2	spinal cord	ZFA:0000075	Pharyngula:Prim-25
ZDB-GENE-060130-139	sb:eu669	sb:eu669	2	spinal cord	ZFA:0000075	Segmentation:26+ somites
ZDB-GENE-060228-4	st8sia3	ST8 alpha-N-acetyl-neuraminide alpha-2,8-sialyltransferase 3	2	spinal cord	ZFA:0000075	Pharyngula:Prim-5
ZDB-GENE-060503-709	thsd7a	thrombospondin, type I, domain containing 7A	2	spinal cord	ZFA:0000075	Hatching:Long-pec
ZDB-GENE-060503-723	ccdc40	coiled-coil domain containing 40	2	spinal cord	ZFA:0000075	Segmentation:26+ somites
ZDB-GENE-060810-94	kdm5c	lysine (K)-specific demethylase 5C	2	spinal cord	ZFA:0000075	Pharyngula:Prim-5
ZDB-GENE-070424-82	rasgrp3	RAS guanyl releasing protein 3 (calcium and DAG-regulated)	2	spinal cord	ZFA:0000075	Pharyngula:Prim-5
ZDB-GENE-070626-1	nkx6.2	NK6 transcription factor related, locus 2	2	spinal cord	ZFA:0000075	Pharyngula:Prim-5
ZDB-GENE-080917-47	im:7162084	im:7162084	2	spinal cord	ZFA:0000075	Pharyngula:Prim-25
ZDB-GENE-091111-4	nf1b	neurofibromin 1b	2	spinal cord	ZFA:0000075	Pharyngula:Prim-5
ZDB-GENE-980526-102	sox19a	SRY-box containing gene 19a	2	spinal cord	ZFA:0000075	Pharyngula:Prim-15
ZDB-GENE-980526-102	sox19a	SRY-box containing gene 19a	2	spinal cord	ZFA:0000075	Pharyngula:Prim-5
ZDB-GENE-980526-102	sox19a	SRY-box containing gene 19a	2	spinal cord	ZFA:0000075	Segmentation:20-25 somites
ZDB-GENE-980526-112	isl1	islet1	2	spinal cord	ZFA:0000075	Pharyngula:High-pec
ZDB-GENE-980526-112	isl1	islet1	2	spinal cord	ZFA:0000075	Pharyngula:Prim-5
ZDB-GENE-980526-112	isl1	islet1	2	spinal cord	ZFA:0000075	Segmentation:20-25 somites
ZDB-GENE-980526-114	dlb	deltaB	2	spinal cord	ZFA:0000075	Pharyngula:Prim-15
ZDB-GENE-980526-114	dlb	deltaB	2	spinal cord	ZFA:0000075	Pharyngula:Prim-25
ZDB-GENE-980526-131	lhx3	LIM homeobox 3	2	spinal cord	ZFA:0000075	Pharyngula:Prim-25
ZDB-GENE-980526-290	hoxb1b	homeo box B1b	2	spinal cord	ZFA:0000075	Pharyngula:High-pec
ZDB-GENE-980526-290	hoxb1b	homeo box B1b	2	spinal cord	ZFA:0000075	Pharyngula:Prim-5
ZDB-GENE-980526-290	hoxb1b	homeo box B1b	2	spinal cord	ZFA:0000075	Segmentation:20-25 somites
ZDB-GENE-980526-312	msxe	muscle segment homeobox E	2	spinal cord	ZFA:0000075	Segmentation:26+ somites
ZDB-GENE-980526-330	cdx4	caudal type homeo box transcription factor 4	2	spinal cord	ZFA:0000075	Pharyngula:Prim-5
ZDB-GENE-980526-330	cdx4	caudal type homeo box transcription factor 4	2	spinal cord	ZFA:0000075	Segmentation:20-25 somites
ZDB-GENE-980526-333	sox3	SRY-box containing gene 3	2	spinal cord	ZFA:0000075	Hatching:Long-pec
ZDB-GENE-980526-347	lhx1a	LIM homeobox 1a	2	spinal cord	ZFA:0000075	Pharyngula:Prim-25
ZDB-GENE-980526-347	lhx1a	LIM homeobox 1a	2	spinal cord	ZFA:0000075	Segmentation:26+ somites
ZDB-GENE-980526-364	evx1	even-skipped homeobox 1	2	spinal cord	ZFA:0000075	Pharyngula:Prim-25
ZDB-GENE-980526-395	sox11a	SRY-box containing gene 11a	2	spinal cord	ZFA:0000075	Segmentation:20-25 somites
ZDB-GENE-980526-403	nkx2.2a	NK2 transcription factor related 2a	2	spinal cord	ZFA:0000075	Pharyngula:Prim-25
ZDB-GENE-980526-44	ptch2	patched 2	2	spinal cord	ZFA:0000075	Pharyngula:Prim-25
ZDB-GENE-980526-466	sox11b	SRY-box containing gene 11b	2	spinal cord	ZFA:0000075	Adult
ZDB-GENE-980526-6	eng1b	engrailed 1b	2	spinal cord	ZFA:0000075	Hatching:Long-pec
ZDB-GENE-980526-6	eng1b	engrailed 1b	2	spinal cord	ZFA:0000075	Segmentation:26+ somites
ZDB-GENE-980526-70	hoxb5a	homeo box B5a	2	spinal cord	ZFA:0000075	Pharyngula:Prim-25
ZDB-GENE-980526-70	hoxb5a	homeo box B5a	2	spinal cord	ZFA:0000075	Segmentation:26+ somites
ZDB-GENE-990415-104	hoxb3a	homeo box B3a	2	spinal cord	ZFA:0000075	Pharyngula:Prim-15
ZDB-GENE-990415-106	hoxb6a	homeo box B6a	2	spinal cord	ZFA:0000075	Pharyngula:High-pec
ZDB-GENE-990415-106	hoxb6a	homeo box B6a	2	spinal cord	ZFA:0000075	Pharyngula:Prim-5
ZDB-GENE-990415-106	hoxb6a	homeo box B6a	2	spinal cord	ZFA:0000075	Segmentation:20-25 somites
ZDB-GENE-990415-112	hoxc4a	homeo box C4a	2	spinal cord	ZFA:0000075	Pharyngula:Prim-15
ZDB-GENE-990415-112	hoxc4a	homeo box C4a	2	spinal cord	ZFA:0000075	Pharyngula:Prim-25
ZDB-GENE-990415-113	hoxc6a	homeo box C6a	2	spinal cord	ZFA:0000075	Pharyngula:Prim-15
ZDB-GENE-990415-113	hoxc6a	homeo box C6a	2	spinal cord	ZFA:0000075	Segmentation:26+ somites
ZDB-GENE-990415-114	hoxc8a	homeo box C8a	2	spinal cord	ZFA:0000075	Pharyngula:High-pec
ZDB-GENE-990415-114	hoxc8a	homeo box C8a	2	spinal cord	ZFA:0000075	Pharyngula:Prim-15
ZDB-GENE-990415-114	hoxc8a	homeo box C8a	2	spinal cord	ZFA:0000075	Pharyngula:Prim-5
ZDB-GENE-990415-114	hoxc8a	homeo box C8a	2	spinal cord	ZFA:0000075	Segmentation:20-25 somites
ZDB-GENE-990415-120	hoxd3a	homeo box D3a	2	spinal cord	ZFA:0000075	Pharyngula:Prim-15
ZDB-GENE-990415-120	hoxd3a	homeo box D3a	2	spinal cord	ZFA:0000075	Pharyngula:Prim-5
ZDB-GENE-990415-120	hoxd3a	homeo box D3a	2	spinal cord	ZFA:0000075	Segmentation:20-25 somites
ZDB-GENE-990415-133	isl2b	islet2b	2	spinal cord	ZFA:0000075	Hatching:Long-pec
ZDB-GENE-990415-169	ntn1a	netrin 1a	2	spinal cord	ZFA:0000075	Pharyngula:Prim-15
ZDB-GENE-990415-205	vsx1	visual system homeobox 1 homolog, chx10-like	2	spinal cord	ZFA:0000075	Pharyngula:Prim-15
ZDB-GENE-990415-205	vsx1	visual system homeobox 1 homolog, chx10-like	2	spinal cord	ZFA:0000075	Pharyngula:Prim-25
ZDB-GENE-990415-223	fzd7a	frizzled homolog 7a	2	spinal cord	ZFA:0000075	Pharyngula:Prim-15
ZDB-GENE-990415-223	fzd7a	frizzled homolog 7a	2	spinal cord	ZFA:0000075	Pharyngula:Prim-25
ZDB-GENE-990415-223	fzd7a	frizzled homolog 7a	2	spinal cord	ZFA:0000075	Segmentation:26+ somites
ZDB-GENE-990415-248	brd2a	bromodomain-containing 2a	2	spinal cord	ZFA:0000075	Hatching:Pec-fin
ZDB-GENE-990415-248	brd2a	bromodomain-containing 2a	2	spinal cord	ZFA:0000075	Pharyngula:High-pec
ZDB-GENE-990415-4	hoxa11b	homeo box A11b	2	spinal cord	ZFA:0000075	Hatching:Long-pec
ZDB-GENE-990415-47	dld	deltaD	2	spinal cord	ZFA:0000075	Hatching:Long-pec
ZDB-GENE-990415-98	hoxa2b	homeo box A2b	2	spinal cord	ZFA:0000075	Pharyngula:Prim-25
ZDB-GENE-990714-11	fsta	follistatin a	2	spinal cord	ZFA:0000075	Segmentation:26+ somites
ZDB-GENE-990715-6	sox21a	SRY-box containing gene 21a	2	spinal cord	ZFA:0000075	Pharyngula:Prim-25
ZDB-GENE-991119-5	irx3a	iroquois homeobox protein 3a	2	spinal cord	ZFA:0000075	Pharyngula:Prim-15
ZDB-GENE-991119-5	irx3a	iroquois homeobox protein 3a	2	spinal cord	ZFA:0000075	Pharyngula:Prim-25
ZDB-GENE-991119-5	irx3a	iroquois homeobox protein 3a	2	spinal cord	ZFA:0000075	Segmentation:26+ somites
ZDB-GENE-000125-4	dlc	deltaC	2	spinal cord	ZFA:0000075	Segmentation:20-25 somites
ZDB-GENE-000128-13	dbx2	developing brain homeobox 2	2	spinal cord	ZFA:0000075	Pharyngula:Prim-5
ZDB-GENE-000208-4	zic1	zic family member 1 (odd-paired homolog, Drosophila)	2	spinal cord	ZFA:0000075	Hatching:Long-pec
ZDB-GENE-000210-23	meis2b	myeloid ecotropic viral integration site 2b	2	spinal cord	ZFA:0000075	Pharyngula:High-pec
ZDB-GENE-000210-23	meis2b	myeloid ecotropic viral integration site 2b	2	spinal cord	ZFA:0000075	Pharyngula:Prim-5
ZDB-GENE-000210-23	meis2b	myeloid ecotropic viral integration site 2b	2	spinal cord	ZFA:0000075	Segmentation:20-25 somites
ZDB-GENE-000328-3	fzd8a	frizzled homolog 8a	2	spinal cord	ZFA:0000075	Hatching:Long-pec
ZDB-GENE-000330-5	cdc25	cell division cycle 25 homolog	2	spinal cord	ZFA:0000075	Pharyngula:Prim-15
ZDB-GENE-000330-5	cdc25	cell division cycle 25 homolog	2	spinal cord	ZFA:0000075	Pharyngula:Prim-25
ZDB-GENE-000607-65	evla	Enah/Vasp-like a	2	spinal cord	ZFA:0000075	Pharyngula:Prim-25
ZDB-GENE-000607-65	evla	Enah/Vasp-like a	2	spinal cord	ZFA:0000075	Segmentation:26+ somites
ZDB-GENE-000710-4	zic2a	zic family member 2 (odd-paired homolog, Drosophila), a	2	spinal cord	ZFA:0000075	Hatching:Long-pec
ZDB-GENE-000822-1	hoxc6b	homeo box C6b	2	spinal cord	ZFA:0000075	Hatching:Long-pec
ZDB-GENE-000822-2	hoxc1a	homeo box C1a	2	spinal cord	ZFA:0000075	Pharyngula:Prim-15
ZDB-GENE-000822-2	hoxc1a	homeo box C1a	2	spinal cord	ZFA:0000075	Pharyngula:Prim-25
ZDB-GENE-000822-2	hoxc1a	homeo box C1a	2	spinal cord	ZFA:0000075	Segmentation:26+ somites
ZDB-GENE-000823-4	hoxa4a	homeo box A4a	2	spinal cord	ZFA:0000075	Hatching:Long-pec
ZDB-GENE-000823-6	hoxb5b	homeo box B5b	2	spinal cord	ZFA:0000075	Pharyngula:Prim-5
ZDB-GENE-000823-7	hoxb6b	homeo box B6b	2	spinal cord	ZFA:0000075	Pharyngula:High-pec
ZDB-GENE-000823-7	hoxb6b	homeo box B6b	2	spinal cord	ZFA:0000075	Pharyngula:Prim-15
ZDB-GENE-000823-7	hoxb6b	homeo box B6b	2	spinal cord	ZFA:0000075	Pharyngula:Prim-25
ZDB-GENE-000823-7	hoxb6b	homeo box B6b	2	spinal cord	ZFA:0000075	Pharyngula:Prim-5
ZDB-GENE-000823-7	hoxb6b	homeo box B6b	2	spinal cord	ZFA:0000075	Segmentation:20-25 somites
ZDB-GENE-000823-9	hoxa5a	homeo box A5a	2	spinal cord	ZFA:0000075	Pharyngula:High-pec
ZDB-GENE-000823-9	hoxa5a	homeo box A5a	2	spinal cord	ZFA:0000075	Pharyngula:Prim-5
ZDB-GENE-000823-9	hoxa5a	homeo box A5a	2	spinal cord	ZFA:0000075	Segmentation:20-25 somites
ZDB-GENE-001020-1	hmx3	homeo box (H6 family) 3	2	spinal cord	ZFA:0000075	Pharyngula:Prim-15
ZDB-GENE-010111-1	sox19b	SRY-box containing gene 19b	2	spinal cord	ZFA:0000075	Hatching:Long-pec
ZDB-GENE-010716-2	irx5a	iroquois homeobox protein 5a	2	spinal cord	ZFA:0000075	Pharyngula:Prim-5
ZDB-GENE-010716-2	irx5a	iroquois homeobox protein 5a	2	spinal cord	ZFA:0000075	Segmentation:20-25 somites
ZDB-GENE-011115-1	ywhag1	3-monooxygenase/tryptophan 5-monooxygenase activation protein, gamma polypeptide 1	2	spinal cord	ZFA:0000075	Hatching:Long-pec
ZDB-GENE-011128-2	jag1a	jagged 1a	2	spinal cord	ZFA:0000075	Hatching:Long-pec
ZDB-GENE-011128-4	jag1b	jagged 1b	2	spinal cord	ZFA:0000075	Pharyngula:Prim-5
ZDB-GENE-011207-1	sox10	SRY-box containing gene 10	2	spinal cord	ZFA:0000075	Pharyngula:Prim-15
ZDB-GENE-020117-2	gbx1	gastrulation brain homeobox 1	2	spinal cord	ZFA:0000075	Pharyngula:High-pec
ZDB-GENE-020117-2	gbx1	gastrulation brain homeobox 1	2	spinal cord	ZFA:0000075	Pharyngula:Prim-5
ZDB-GENE-020117-2	gbx1	gastrulation brain homeobox 1	2	spinal cord	ZFA:0000075	Segmentation:20-25 somites
ZDB-GENE-020122-1	meis1	myeloid ecotropic viral integration 1	2	spinal cord	ZFA:0000075	Hatching:Long-pec
ZDB-GENE-020228-2	sall1a	sal-like 1a (Drosophila)	2	spinal cord	ZFA:0000075	Hatching:Long-pec
ZDB-GENE-020806-1	plagl2	pleiomorphic adenoma gene-like 2	2	spinal cord	ZFA:0000075	Hatching:Long-pec
ZDB-GENE-020806-1	plagl2	pleiomorphic adenoma gene-like 2	2	spinal cord	ZFA:0000075	Pharyngula:Prim-25
ZDB-GENE-020925-1	dnah9	dynein, axonemal, heavy polypeptide 9	2	spinal cord	ZFA:0000075	Pharyngula:Prim-15
ZDB-GENE-020925-1	dnah9	dynein, axonemal, heavy polypeptide 9	2	spinal cord	ZFA:0000075	Pharyngula:Prim-25
ZDB-GENE-021030-2	ccnf	cyclin F	2	spinal cord	ZFA:0000075	Pharyngula:Prim-25
ZDB-GENE-021115-6	lmo1	LIM domain only 1	2	spinal cord	ZFA:0000075	Pharyngula:Prim-5
ZDB-GENE-021115-6	lmo1	LIM domain only 1	2	spinal cord	ZFA:0000075	Segmentation:20-25 somites
ZDB-GENE-021205-1	nav3	neuron navigator 3	2	spinal cord	ZFA:0000075	Hatching:Long-pec
ZDB-GENE-021205-1	nav3	neuron navigator 3	2	spinal cord	ZFA:0000075	Pharyngula:Prim-25
ZDB-GENE-021226-1	lamb1a	laminin, beta 1a	2	spinal cord	ZFA:0000075	Hatching:Long-pec
ZDB-GENE-030131-1145	map1lc3b	microtubule-associated protein 1 light chain 3 beta	2	spinal cord	ZFA:0000075	Segmentation:26+ somites
ZDB-GENE-030131-215	cfl1	cofilin 1	2	spinal cord	ZFA:0000075	Pharyngula:Prim-25
ZDB-GENE-030131-2193	prdm1a	PR domain containing 1a, with ZNF domain	2	spinal cord	ZFA:0000075	Pharyngula:Prim-5
ZDB-GENE-030131-2426	rtn1a	reticulon 1a	2	spinal cord	ZFA:0000075	Pharyngula:Prim-5
ZDB-GENE-030131-2974	mtor	mechanistic target of rapamycin (serine/threonine kinase)	2	spinal cord	ZFA:0000075	Hatching:Long-pec
ZDB-GENE-030131-341	hmgb1a	high-mobility group box 1a	2	spinal cord	ZFA:0000075	Pharyngula:Prim-5
ZDB-GENE-030131-3654	sp8b	sp8 transcription factor b	2	spinal cord	ZFA:0000075	Pharyngula:High-pec
ZDB-GENE-030131-3654	sp8b	sp8 transcription factor b	2	spinal cord	ZFA:0000075	Pharyngula:Prim-15
ZDB-GENE-030131-3654	sp8b	sp8 transcription factor b	2	spinal cord	ZFA:0000075	Pharyngula:Prim-5
ZDB-GENE-030131-3654	sp8b	sp8 transcription factor b	2	spinal cord	ZFA:0000075	Segmentation:20-25 somites
ZDB-GENE-030131-3776	ptena	phosphatase and tensin homolog A	2	spinal cord	ZFA:0000075	Hatching:Long-pec
ZDB-GENE-030131-3844	uchl1	ubiquitin carboxyl-terminal esterase L1 (ubiquitin thiolesterase)	2	spinal cord	ZFA:0000075	Pharyngula:Prim-15
ZDB-GENE-030131-4172	syne1a	spectrin repeat containing, nuclear envelope 1a	2	spinal cord	ZFA:0000075	Pharyngula:High-pec
ZDB-GENE-030131-4172	syne1a	spectrin repeat containing, nuclear envelope 1a	2	spinal cord	ZFA:0000075	Pharyngula:Prim-15
ZDB-GENE-030131-4172	syne1a	spectrin repeat containing, nuclear envelope 1a	2	spinal cord	ZFA:0000075	Pharyngula:Prim-5
ZDB-GENE-030131-4172	syne1a	spectrin repeat containing, nuclear envelope 1a	2	spinal cord	ZFA:0000075	Segmentation:20-25 somites
ZDB-GENE-030131-4199	tagln3b	transgelin 3b	2	spinal cord	ZFA:0000075	Hatching:Long-pec
ZDB-GENE-030131-433	setb	SET translocation (myeloid leukemia-associated) B	2	spinal cord	ZFA:0000075	Pharyngula:Prim-25
ZDB-GENE-030131-525	irx3b	iroquois homeobox protein 3b	2	spinal cord	ZFA:0000075	Hatching:Long-pec
ZDB-GENE-030131-542	cnn2	calponin 2	2	spinal cord	ZFA:0000075	Pharyngula:Prim-5
ZDB-GENE-030131-5861	gnai2	guanine nucleotide binding protein (G protein), alpha inhibiting activity polypeptide 2	2	spinal cord	ZFA:0000075	Segmentation:26+ somites
ZDB-GENE-030131-719	anp32b	acidic (leucine-rich) nuclear phosphoprotein 32 family, member B	2	spinal cord	ZFA:0000075	Pharyngula:Prim-25
ZDB-GENE-030131-779	ywhae1	tyrosine 3-monooxygenase/tryptophan 5-monooxygenase activation protein, epsilon polypeptide 1	2	spinal cord	ZFA:0000075	Pharyngula:Prim-5
ZDB-GENE-030131-8290	sox4a	SRY-box containing gene 4a	2	spinal cord	ZFA:0000075	Segmentation:26+ somites
ZDB-GENE-030131-8365	gnai2l	guanine nucleotide binding protein (G protein), alpha inhibiting activity polypeptide 2, like	2	spinal cord	ZFA:0000075	Pharyngula:Prim-5
ZDB-GENE-030131-8365	gnai2l	guanine nucleotide binding protein (G protein), alpha inhibiting activity polypeptide 2, like	2	spinal cord	ZFA:0000075	Segmentation:20-25 somites
ZDB-GENE-030131-9181	reep5	receptor accessory protein 5	2	spinal cord	ZFA:0000075	Pharyngula:Prim-5
ZDB-GENE-030131-9181	reep5	receptor accessory protein 5	2	spinal cord	ZFA:0000075	Segmentation:20-25 somites
ZDB-GENE-030131-9653	gsna	gelsolin a	2	spinal cord	ZFA:0000075	Pharyngula:Prim-25
ZDB-GENE-030131-9653	gsna	gelsolin a	2	spinal cord	ZFA:0000075	Segmentation:26+ somites
ZDB-GENE-030131-9710	yap1	Yes-associated protein 1	2	spinal cord	ZFA:0000075	Pharyngula:High-pec
ZDB-GENE-030131-9814	rspo3	R-spondin 3 homolog (Xenopus laevis)	2	spinal cord	ZFA:0000075	Pharyngula:Prim-25
ZDB-GENE-030131-9834	ptprk	protein tyrosine phosphatase, receptor type, K	2	spinal cord	ZFA:0000075	Pharyngula:High-pec
ZDB-GENE-030131-9834	ptprk	protein tyrosine phosphatase, receptor type, K	2	spinal cord	ZFA:0000075	Pharyngula:Prim-5
ZDB-GENE-030131-9834	ptprk	protein tyrosine phosphatase, receptor type, K	2	spinal cord	ZFA:0000075	Segmentation:20-25 somites
ZDB-GENE-030131-9895	znf513	zinc finger protein 513	2	spinal cord	ZFA:0000075	Hatching:Long-pec
ZDB-GENE-030131-9909	sipa1l1	signal-induced proliferation-associated 1 like 1	2	spinal cord	ZFA:0000075	Pharyngula:Prim-5
ZDB-GENE-030131-9909	sipa1l1	signal-induced proliferation-associated 1 like 1	2	spinal cord	ZFA:0000075	Segmentation:20-25 somites
ZDB-GENE-030131-9927	rhpn2	rhophilin, Rho GTPase binding protein 2	2	spinal cord	ZFA:0000075	Pharyngula:Prim-25
ZDB-GENE-030131-9927	rhpn2	rhophilin, Rho GTPase binding protein 2	2	spinal cord	ZFA:0000075	Segmentation:26+ somites
ZDB-GENE-030410-4	selm	selenoprotein M	2	spinal cord	ZFA:0000075	Pharyngula:Prim-5
ZDB-GENE-030410-4	selm	selenoprotein M	2	spinal cord	ZFA:0000075	Segmentation:20-25 somites
ZDB-GENE-030411-2	seph	selenoprotein H	2	spinal cord	ZFA:0000075	Pharyngula:Prim-5
ZDB-GENE-030411-2	seph	selenoprotein H	2	spinal cord	ZFA:0000075	Segmentation:20-25 somites
ZDB-GENE-030424-1	kdm5bb	lysine (K)-specific demethylase 5Bb	2	spinal cord	ZFA:0000075	Segmentation:26+ somites
ZDB-GENE-030424-2	kpnb3	karyopherin (importin) beta 3	2	spinal cord	ZFA:0000075	Segmentation:26+ somites
ZDB-GENE-030425-4	ppm1g	protein phosphatase 1G (formerly 2C), magnesium-dependent, gamma isoform	2	spinal cord	ZFA:0000075	Pharyngula:Prim-5
ZDB-GENE-030425-4	ppm1g	protein phosphatase 1G (formerly 2C), magnesium-dependent, gamma isoform	2	spinal cord	ZFA:0000075	Segmentation:20-25 somites
ZDB-GENE-030515-3	mad2l1	MAD2 mitotic arrest deficient-like 1 (yeast)	2	spinal cord	ZFA:0000075	Pharyngula:Prim-25
ZDB-GENE-030515-3	mad2l1	MAD2 mitotic arrest deficient-like 1 (yeast)	2	spinal cord	ZFA:0000075	Segmentation:26+ somites
ZDB-GENE-030616-594	plcb3	phospholipase C, beta 3 (phosphatidylinositol-specific)	2	spinal cord	ZFA:0000075	Hatching:Long-pec
ZDB-GENE-030616-624	znf536	zinc finger protein 536	2	spinal cord	ZFA:0000075	Pharyngula:Prim-5
ZDB-GENE-030616-624	znf536	zinc finger protein 536	2	spinal cord	ZFA:0000075	Segmentation:20-25 somites
ZDB-GENE-030708-2	zic3	zic family member 3 heterotaxy 1 (odd-paired homolog, Drosophila)	2	spinal cord	ZFA:0000075	Pharyngula:High-pec
ZDB-GENE-030708-2	zic3	zic family member 3 heterotaxy 1 (odd-paired homolog, Drosophila)	2	spinal cord	ZFA:0000075	Segmentation:20-25 somites
ZDB-GENE-030724-6	prickle2	prickle-like 2 (Drosophila)	2	spinal cord	ZFA:0000075	Pharyngula:Prim-15
ZDB-GENE-030724-6	prickle2	prickle-like 2 (Drosophila)	2	spinal cord	ZFA:0000075	Segmentation:26+ somites
ZDB-GENE-031001-6	sh3gl1b	SH3-domain GRB2-like 1b	2	spinal cord	ZFA:0000075	Pharyngula:Prim-15
ZDB-GENE-031001-6	sh3gl1b	SH3-domain GRB2-like 1b	2	spinal cord	ZFA:0000075	Segmentation:26+ somites
ZDB-GENE-031002-18	syt9a	synaptotagmin IXa	2	spinal cord	ZFA:0000075	Segmentation:26+ somites
ZDB-GENE-031030-14	pik3ip1	phosphoinositide-3-kinase interacting protein 1	2	spinal cord	ZFA:0000075	Pharyngula:Prim-5
ZDB-GENE-031030-14	pik3ip1	phosphoinositide-3-kinase interacting protein 1	2	spinal cord	ZFA:0000075	Segmentation:20-25 somites
ZDB-GENE-031112-7	apc	adenomatosis polyposis coli	2	spinal cord	ZFA:0000075	Pharyngula:Prim-5
ZDB-GENE-031112-7	apc	adenomatosis polyposis coli	2	spinal cord	ZFA:0000075	Segmentation:26+ somites
ZDB-GENE-031112-8	ap3b1	adaptor-related protein complex 3, beta 1 subunit	2	spinal cord	ZFA:0000075	Pharyngula:Prim-25
ZDB-GENE-040121-3	sh3gl2	SH3-domain GRB2-like 2	2	spinal cord	ZFA:0000075	Pharyngula:Prim-15
ZDB-GENE-040121-3	sh3gl2	SH3-domain GRB2-like 2	2	spinal cord	ZFA:0000075	Pharyngula:Prim-25
ZDB-GENE-040122-5	ywhaqa	tyrosine 3-monooxygenase/tryptophan 5-monooxygenase activation protein, theta polypeptide a	2	spinal cord	ZFA:0000075	Pharyngula:Prim-5
ZDB-GENE-040426-1010	fus	fusion (involved in t(12;16) in malignant liposarcoma)	2	spinal cord	ZFA:0000075	Pharyngula:Prim-5
ZDB-GENE-040426-1218	zmynd10	zinc finger, MYND-type containing 10	2	spinal cord	ZFA:0000075	Pharyngula:Prim-15
ZDB-GENE-040426-1218	zmynd10	zinc finger, MYND-type containing 10	2	spinal cord	ZFA:0000075	Pharyngula:Prim-25
ZDB-GENE-040426-1446	irx2a	iroquois homeobox protein 2, a	2	spinal cord	ZFA:0000075	Pharyngula:Prim-5
ZDB-GENE-040426-1711	amph	amphiphysin	2	spinal cord	ZFA:0000075	Pharyngula:Prim-5
ZDB-GENE-040426-1784	zgc:73380	zgc:73380	2	spinal cord	ZFA:0000075	Segmentation:26+ somites
ZDB-GENE-040426-1825	irx4a	iroquois homeobox protein 4a	2	spinal cord	ZFA:0000075	Hatching:Long-pec
ZDB-GENE-040426-1909	tppp3	tubulin polymerization-promoting protein family member 3	2	spinal cord	ZFA:0000075	Pharyngula:Prim-5
ZDB-GENE-040426-1909	tppp3	tubulin polymerization-promoting protein family member 3	2	spinal cord	ZFA:0000075	Segmentation:20-25 somites
ZDB-GENE-040426-2160	ywhabb	tyrosine 3-monooxygenase/tryptophan 5-monooxygenase activation protein, beta polypeptide b	2	spinal cord	ZFA:0000075	Pharyngula:Prim-5
ZDB-GENE-040426-2232	map1lc3a	microtubule-associated protein 1 light chain 3 alpha	2	spinal cord	ZFA:0000075	Segmentation:20-25 somites
ZDB-GENE-040426-2725	vamp1	vesicle-associated membrane protein 1	2	spinal cord	ZFA:0000075	Larval:Day 5
ZDB-GENE-040426-2755	elovl1b	elongation of very long chain fatty acids (FEN1/Elo2, SUR4/Elo3, yeast)-like 1b	2	spinal cord	ZFA:0000075	Hatching:Long-pec
ZDB-GENE-040426-2801	ssbp3b	single stranded DNA binding protein 3b	2	spinal cord	ZFA:0000075	Pharyngula:Prim-5
ZDB-GENE-040426-2918	serinc5	serine incorporator 5	2	spinal cord	ZFA:0000075	Pharyngula:Prim-25
ZDB-GENE-040426-2918	serinc5	serine incorporator 5	2	spinal cord	ZFA:0000075	Segmentation:26+ somites
ZDB-GENE-040615-1	nkx1.2la	NK1 transcription factor related 2-like,a	2	spinal cord	ZFA:0000075	Pharyngula:High-pec
ZDB-GENE-040615-1	nkx1.2la	NK1 transcription factor related 2-like,a	2	spinal cord	ZFA:0000075	Pharyngula:Prim-5
ZDB-GENE-040615-1	nkx1.2la	NK1 transcription factor related 2-like,a	2	spinal cord	ZFA:0000075	Segmentation:20-25 somites
ZDB-GENE-040615-2	nkx1.2lb	NK1 transcription factor related 2-like,b	2	spinal cord	ZFA:0000075	Pharyngula:Prim-15
ZDB-GENE-040615-2	nkx1.2lb	NK1 transcription factor related 2-like,b	2	spinal cord	ZFA:0000075	Pharyngula:Prim-25
ZDB-GENE-040622-4	zic4	zic family member 4	2	spinal cord	ZFA:0000075	Hatching:Long-pec
ZDB-GENE-040628-5	irx5b	iroquois homeobox protein 5b	2	spinal cord	ZFA:0000075	Hatching:Long-pec
ZDB-GENE-040718-186	sox1a	SRY-box containing gene 1a	2	spinal cord	ZFA:0000075	Pharyngula:Prim-5
ZDB-GENE-040718-186	sox1a	SRY-box containing gene 1a	2	spinal cord	ZFA:0000075	Segmentation:20-25 somites
ZDB-GENE-040718-265	zgc:92912	zgc:92912	2	spinal cord	ZFA:0000075	Hatching:Long-pec
ZDB-GENE-040718-276	rgs7	regulator of G-protein signalling 7	2	spinal cord	ZFA:0000075	Pharyngula:Prim-15
ZDB-GENE-040718-276	rgs7	regulator of G-protein signalling 7	2	spinal cord	ZFA:0000075	Pharyngula:Prim-25
ZDB-GENE-040801-125	fam49a	family with sequence similarity 49, member A	2	spinal cord	ZFA:0000075	Segmentation:20-25 somites
ZDB-GENE-040801-39	desi2	desumoylating isopeptidase 2	2	spinal cord	ZFA:0000075	Pharyngula:Prim-5
ZDB-GENE-040801-39	desi2	desumoylating isopeptidase 2	2	spinal cord	ZFA:0000075	Segmentation:20-25 somites
ZDB-GENE-040801-45	sfxn1	sideroflexin 1	2	spinal cord	ZFA:0000075	Pharyngula:Prim-25
ZDB-GENE-040822-8	epb41l3a	erythrocyte membrane protein band 4.1-like 3a	2	spinal cord	ZFA:0000075	Segmentation:26+ somites
ZDB-GENE-040930-8	c21orf59	c21orf59 homolog (H. sapiens)	2	spinal cord	ZFA:0000075	Pharyngula:Prim-5
ZDB-GENE-040930-8	c21orf59	c21orf59 homolog (H. sapiens)	2	spinal cord	ZFA:0000075	Segmentation:20-25 somites
ZDB-GENE-041010-105	kctd15a	potassium channel tetramerisation domain containing 15a	2	spinal cord	ZFA:0000075	Hatching:Long-pec
ZDB-GENE-041014-190	dpf3	D4, zinc and double PHD fingers, family 3	2	spinal cord	ZFA:0000075	Larval:Protruding-mouth
ZDB-GENE-041114-147	arhgap28	Rho GTPase activating protein 28	2	spinal cord	ZFA:0000075	Pharyngula:Prim-25
ZDB-GENE-041114-172	zgc:101606	zgc:101606	2	spinal cord	ZFA:0000075	Pharyngula:Prim-15
ZDB-GENE-041114-172	zgc:101606	zgc:101606	2	spinal cord	ZFA:0000075	Segmentation:26+ somites
ZDB-GENE-041210-153	casc1	cancer susceptibility candidate 1	2	spinal cord	ZFA:0000075	Pharyngula:Prim-5
ZDB-GENE-041210-153	casc1	cancer susceptibility candidate 1	2	spinal cord	ZFA:0000075	Segmentation:20-25 somites
ZDB-GENE-041212-57	kcnip1b	Kv channel interacting protein 1 b	2	spinal cord	ZFA:0000075	Pharyngula:High-pec
ZDB-GENE-041212-57	kcnip1b	Kv channel interacting protein 1 b	2	spinal cord	ZFA:0000075	Pharyngula:Prim-15
ZDB-GENE-041212-57	kcnip1b	Kv channel interacting protein 1 b	2	spinal cord	ZFA:0000075	Pharyngula:Prim-5
ZDB-GENE-041212-57	kcnip1b	Kv channel interacting protein 1 b	2	spinal cord	ZFA:0000075	Segmentation:20-25 somites
ZDB-GENE-050208-475	lama3	laminin, alpha 3	2	spinal cord	ZFA:0000075	Hatching:Long-pec
ZDB-GENE-050208-475	lama3	laminin, alpha 3	2	spinal cord	ZFA:0000075	Larval:Protruding-mouth
ZDB-GENE-050306-25	nfybb	nuclear transcription factor Y, beta b	2	spinal cord	ZFA:0000075	Larval:Days 7-13
ZDB-GENE-050309-170	ak7b	adenylate kinase 7b	2	spinal cord	ZFA:0000075	Pharyngula:Prim-5
ZDB-GENE-050309-170	ak7b	adenylate kinase 7b	2	spinal cord	ZFA:0000075	Segmentation:20-25 somites
ZDB-GENE-050309-27	lbx1b	ladybird homeobox 1b	2	spinal cord	ZFA:0000075	Segmentation:20-25 somites
ZDB-GENE-050309-39	im:7143453	im:7143453	2	spinal cord	ZFA:0000075	Pharyngula:Prim-5
ZDB-GENE-050309-39	im:7143453	im:7143453	2	spinal cord	ZFA:0000075	Segmentation:20-25 somites
ZDB-GENE-050310-2	ntn2	netrin 2	2	spinal cord	ZFA:0000075	Pharyngula:Prim-25
ZDB-GENE-050407-3	phox2bb	paired-like homeobox 2bb	2	spinal cord	ZFA:0000075	Hatching:Long-pec
ZDB-GENE-050417-29	cdca7a	cell division cycle associated 7a	2	spinal cord	ZFA:0000075	Pharyngula:Prim-5
ZDB-GENE-050417-29	cdca7a	cell division cycle associated 7a	2	spinal cord	ZFA:0000075	Segmentation:20-25 somites
ZDB-GENE-050417-97	dmbx1b	diencephalon/mesencephalon homeobox 1b	2	spinal cord	ZFA:0000075	Pharyngula:High-pec
ZDB-GENE-050522-310	zgc:112421	zgc:112421	2	spinal cord	ZFA:0000075	Pharyngula:Prim-25
ZDB-GENE-050522-310	zgc:112421	zgc:112421	2	spinal cord	ZFA:0000075	Segmentation:26+ somites
ZDB-GENE-050622-1	wu:fb16e05	wu:fb16e05	2	spinal cord	ZFA:0000075	Pharyngula:Prim-25
ZDB-GENE-050622-16	kif15	kinesin family member 15	2	spinal cord	ZFA:0000075	Segmentation:26+ somites
ZDB-GENE-050913-153	barhl2	BarH-like 2	2	spinal cord	ZFA:0000075	Pharyngula:Prim-25
ZDB-GENE-060118-1	lama1	laminin, alpha 1	2	spinal cord	ZFA:0000075	Hatching:Long-pec
ZDB-GENE-060130-139	sb:eu669	sb:eu669	2	spinal cord	ZFA:0000075	Hatching:Long-pec
ZDB-GENE-060130-195	sb:eu854	sb:eu854	2	spinal cord	ZFA:0000075	Pharyngula:Prim-5
ZDB-GENE-060130-195	sb:eu854	sb:eu854	2	spinal cord	ZFA:0000075	Segmentation:20-25 somites
ZDB-GENE-060328-2	sall4	sal-like 4 (Drosophila)	2	spinal cord	ZFA:0000075	Segmentation:20-25 somites
ZDB-GENE-060809-4	wu:fq20e08	wu:fq20e08	2	spinal cord	ZFA:0000075	Hatching:Long-pec
ZDB-GENE-061219-1	plekhh1	pleckstrin homology domain containing, family H (with MyTH4 domain) member 1	2	spinal cord	ZFA:0000075	Pharyngula:Prim-15
ZDB-GENE-061219-1	plekhh1	pleckstrin homology domain containing, family H (with MyTH4 domain) member 1	2	spinal cord	ZFA:0000075	Pharyngula:Prim-5
ZDB-GENE-061219-1	plekhh1	pleckstrin homology domain containing, family H (with MyTH4 domain) member 1	2	spinal cord	ZFA:0000075	Segmentation:20-25 somites
ZDB-GENE-070308-5	pdlim4	PDZ and LIM domain 4	2	spinal cord	ZFA:0000075	Pharyngula:Prim-5
ZDB-GENE-070410-100	ncapg2	non-SMC condensin II complex, subunit G2	2	spinal cord	ZFA:0000075	Pharyngula:Prim-5
ZDB-GENE-091111-4	nf1b	neurofibromin 1b	2	spinal cord	ZFA:0000075	Hatching:Long-pec
ZDB-GENE-980526-102	sox19a	SRY-box containing gene 19a	2	spinal cord	ZFA:0000075	Hatching:Long-pec
ZDB-GENE-980526-112	isl1	islet1	2	spinal cord	ZFA:0000075	Hatching:Long-pec
ZDB-GENE-980526-112	isl1	islet1	2	spinal cord	ZFA:0000075	Pharyngula:Prim-25
ZDB-GENE-980526-114	dlb	deltaB	2	spinal cord	ZFA:0000075	Segmentation:20-25 somites
ZDB-GENE-980526-131	lhx3	LIM homeobox 3	2	spinal cord	ZFA:0000075	Pharyngula:Prim-5
ZDB-GENE-980526-131	lhx3	LIM homeobox 3	2	spinal cord	ZFA:0000075	Segmentation:20-25 somites
ZDB-GENE-980526-176	ccnd1	cyclin D1	2	spinal cord	ZFA:0000075	Pharyngula:Prim-15
ZDB-GENE-980526-176	ccnd1	cyclin D1	2	spinal cord	ZFA:0000075	Pharyngula:Prim-5
ZDB-GENE-980526-176	ccnd1	cyclin D1	2	spinal cord	ZFA:0000075	Segmentation:20-25 somites
ZDB-GENE-980526-214	hoxd4a	homeo box D4a	2	spinal cord	ZFA:0000075	Pharyngula:Prim-5
ZDB-GENE-980526-29	dla	deltaA	2	spinal cord	ZFA:0000075	Hatching:Long-pec
ZDB-GENE-980526-29	dla	deltaA	2	spinal cord	ZFA:0000075	Pharyngula:Prim-25
ZDB-GENE-980526-290	hoxb1b	homeo box B1b	2	spinal cord	ZFA:0000075	Pharyngula:Prim-25
ZDB-GENE-980526-330	cdx4	caudal type homeo box transcription factor 4	2	spinal cord	ZFA:0000075	Pharyngula:Prim-25
ZDB-GENE-980526-333	sox3	SRY-box containing gene 3	2	spinal cord	ZFA:0000075	Pharyngula:Prim-15
ZDB-GENE-980526-347	lhx1a	LIM homeobox 1a	2	spinal cord	ZFA:0000075	Pharyngula:High-pec
ZDB-GENE-980526-347	lhx1a	LIM homeobox 1a	2	spinal cord	ZFA:0000075	Segmentation:20-25 somites
ZDB-GENE-980526-364	evx1	even-skipped homeobox 1	2	spinal cord	ZFA:0000075	Pharyngula:High-pec
ZDB-GENE-980526-364	evx1	even-skipped homeobox 1	2	spinal cord	ZFA:0000075	Pharyngula:Prim-5
ZDB-GENE-980526-364	evx1	even-skipped homeobox 1	2	spinal cord	ZFA:0000075	Segmentation:20-25 somites
ZDB-GENE-980526-403	nkx2.2a	NK2 transcription factor related 2a	2	spinal cord	ZFA:0000075	Pharyngula:High-pec
ZDB-GENE-980526-403	nkx2.2a	NK2 transcription factor related 2a	2	spinal cord	ZFA:0000075	Pharyngula:Prim-5
ZDB-GENE-980526-403	nkx2.2a	NK2 transcription factor related 2a	2	spinal cord	ZFA:0000075	Segmentation:20-25 somites
ZDB-GENE-980526-44	ptch2	patched 2	2	spinal cord	ZFA:0000075	Pharyngula:Prim-5
ZDB-GENE-980526-562	isl2a	islet2a	2	spinal cord	ZFA:0000075	Hatching:Long-pec
ZDB-GENE-980526-6	eng1b	engrailed 1b	2	spinal cord	ZFA:0000075	Pharyngula:High-pec
ZDB-GENE-980526-6	eng1b	engrailed 1b	2	spinal cord	ZFA:0000075	Pharyngula:Prim-5
ZDB-GENE-980526-6	eng1b	engrailed 1b	2	spinal cord	ZFA:0000075	Segmentation:20-25 somites
ZDB-GENE-980526-70	hoxb5a	homeo box B5a	2	spinal cord	ZFA:0000075	Pharyngula:High-pec
ZDB-GENE-990415-103	hoxb2a	homeo box B2a	2	spinal cord	ZFA:0000075	Pharyngula:High-pec
ZDB-GENE-990415-103	hoxb2a	homeo box B2a	2	spinal cord	ZFA:0000075	Pharyngula:Prim-5
ZDB-GENE-990415-103	hoxb2a	homeo box B2a	2	spinal cord	ZFA:0000075	Segmentation:20-25 somites
ZDB-GENE-990415-106	hoxb6a	homeo box B6a	2	spinal cord	ZFA:0000075	Pharyngula:Prim-15
ZDB-GENE-990415-106	hoxb6a	homeo box B6a	2	spinal cord	ZFA:0000075	Pharyngula:Prim-25
ZDB-GENE-990415-106	hoxb6a	homeo box B6a	2	spinal cord	ZFA:0000075	Segmentation:26+ somites
ZDB-GENE-990415-108	hoxb8a	homeo box B8a	2	spinal cord	ZFA:0000075	Pharyngula:Prim-15
ZDB-GENE-990415-108	hoxb8a	homeo box B8a	2	spinal cord	ZFA:0000075	Segmentation:26+ somites
ZDB-GENE-990415-112	hoxc4a	homeo box C4a	2	spinal cord	ZFA:0000075	Pharyngula:High-pec
ZDB-GENE-990415-112	hoxc4a	homeo box C4a	2	spinal cord	ZFA:0000075	Pharyngula:Prim-5
ZDB-GENE-990415-112	hoxc4a	homeo box C4a	2	spinal cord	ZFA:0000075	Segmentation:20-25 somites
ZDB-GENE-990415-133	isl2b	islet2b	2	spinal cord	ZFA:0000075	Pharyngula:Prim-15
ZDB-GENE-990415-133	isl2b	islet2b	2	spinal cord	ZFA:0000075	Segmentation:26+ somites
ZDB-GENE-990415-168	ntn1b	netrin 1b	2	spinal cord	ZFA:0000075	Hatching:Pec-fin
ZDB-GENE-990415-205	vsx1	visual system homeobox 1 homolog, chx10-like	2	spinal cord	ZFA:0000075	Pharyngula:High-pec
ZDB-GENE-990415-205	vsx1	visual system homeobox 1 homolog, chx10-like	2	spinal cord	ZFA:0000075	Segmentation:20-25 somites
ZDB-GENE-990415-223	fzd7a	frizzled homolog 7a	2	spinal cord	ZFA:0000075	Hatching:Long-pec
ZDB-GENE-990415-4	hoxa11b	homeo box A11b	2	spinal cord	ZFA:0000075	Pharyngula:High-pec
ZDB-GENE-990415-4	hoxa11b	homeo box A11b	2	spinal cord	ZFA:0000075	Pharyngula:Prim-15
ZDB-GENE-990415-4	hoxa11b	homeo box A11b	2	spinal cord	ZFA:0000075	Pharyngula:Prim-25
ZDB-GENE-990415-4	hoxa11b	homeo box A11b	2	spinal cord	ZFA:0000075	Pharyngula:Prim-5
ZDB-GENE-990415-4	hoxa11b	homeo box A11b	2	spinal cord	ZFA:0000075	Segmentation:26+ somites
ZDB-GENE-990415-82	gata3	GATA-binding protein 3	2	spinal cord	ZFA:0000075	Pharyngula:Prim-15
ZDB-GENE-990415-82	gata3	GATA-binding protein 3	2	spinal cord	ZFA:0000075	Pharyngula:Prim-5
ZDB-GENE-990415-82	gata3	GATA-binding protein 3	2	spinal cord	ZFA:0000075	Segmentation:20-25 somites
ZDB-GENE-990415-98	hoxa2b	homeo box A2b	2	spinal cord	ZFA:0000075	Pharyngula:Prim-5
ZDB-GENE-990415-98	hoxa2b	homeo box A2b	2	spinal cord	ZFA:0000075	Segmentation:20-25 somites
ZDB-GENE-990714-11	fsta	follistatin a	2	spinal cord	ZFA:0000075	Segmentation:20-25 somites
ZDB-GENE-990715-6	sox21a	SRY-box containing gene 21a	2	spinal cord	ZFA:0000075	Pharyngula:Prim-5
ZDB-GENE-990715-6	sox21a	SRY-box containing gene 21a	2	spinal cord	ZFA:0000075	Segmentation:20-25 somites
ZDB-GENE-991119-5	irx3a	iroquois homeobox protein 3a	2	spinal cord	ZFA:0000075	Pharyngula:High-pec
ZDB-GENE-991119-5	irx3a	iroquois homeobox protein 3a	2	spinal cord	ZFA:0000075	Segmentation:20-25 somites
ZDB-GENE-980526-131	lhx3	LIM homeobox 3	2	spinal cord interneuron	ZFA:0000778	Pharyngula:Prim-5
ZDB-GENE-980526-260	gata2a	GATA-binding protein 2a	2	spinal cord interneuron	ZFA:0000778	Segmentation:14-19 somites
ZDB-GENE-990415-205	vsx1	visual system homeobox 1 homolog, chx10-like	2	spinal cord interneuron	ZFA:0000778	Pharyngula:Prim-5
ZDB-GENE-990415-205	vsx1	visual system homeobox 1 homolog, chx10-like	2	spinal cord interneuron	ZFA:0000778	Segmentation:20-25 somites
ZDB-GENE-991119-5	irx3a	iroquois homeobox protein 3a	2	spinal cord interneuron	ZFA:0000778	Pharyngula:Prim-5
ZDB-GENE-980526-6	eng1b	engrailed 1b	2	spinal cord interneuron	ZFA:0000778	Segmentation:14-19 somites
ZDB-GENE-040718-178	nkx6.1	NK6 transcription factor related, locus 1 (Drosophila)	2	spinal cord interneuron	ZFA:0000778	Pharyngula:Prim-5
ZDB-GENE-980526-131	lhx3	LIM homeobox 3	2	spinal cord interneuron	ZFA:0000778	Segmentation:14-19 somites
ZDB-GENE-980526-260	gata2a	GATA-binding protein 2a	2	spinal cord interneuron	ZFA:0000778	Pharyngula:Prim-5
ZDB-GENE-980526-347	lhx1a	LIM homeobox 1a	2	spinal cord interneuron	ZFA:0000778	Segmentation:14-19 somites
ZDB-GENE-980526-364	evx1	even-skipped homeobox 1	2	spinal cord interneuron	ZFA:0000778	Segmentation:14-19 somites
ZDB-GENE-990415-82	gata3	GATA-binding protein 3	2	spinal cord interneuron	ZFA:0000778	Segmentation:14-19 somites
ZDB-GENE-980526-6	eng1b	engrailed 1b	2	spinal cord interneuron	ZFA:0000778	Pharyngula:Prim-5
ZDB-GENE-990415-205	vsx1	visual system homeobox 1 homolog, chx10-like	2	spinal cord interneuron	ZFA:0000778	Segmentation:14-19 somites
ZDB-GENE-990415-205	vsx1	visual system homeobox 1 homolog, chx10-like	2	spinal cord interneuron	ZFA:0000778	Segmentation:26+ somites
ZDB-GENE-990415-82	gata3	GATA-binding protein 3	2	spinal cord interneuron	ZFA:0000778	Pharyngula:Prim-5
ZDB-GENE-030131-475	tgif1	TGFB-induced factor homeobox 1	2	spinal cord neural keel	ZFA:0007028	Segmentation:10-13 somites
ZDB-GENE-980526-214	hoxd4a	homeo box D4a	2	spinal cord neural keel	ZFA:0007028	Segmentation:10-13 somites
ZDB-GENE-040426-1825	irx4a	iroquois homeobox protein 4a	2	spinal cord neural plate	ZFA:0007021	Gastrula:Bud
ZDB-GENE-980526-403	nkx2.2a	NK2 transcription factor related 2a	2	spinal cord neural plate	ZFA:0007021	Segmentation:5-9 somites
ZDB-GENE-980526-27	otx1a	orthodenticle homolog 1a	2	spinal cord neural plate	ZFA:0007021	Gastrula:90%-epiboly
ZDB-GENE-980526-27	otx1a	orthodenticle homolog 1a	2	spinal cord neural plate	ZFA:0007021	Gastrula:Bud
ZDB-GENE-980526-330	cdx4	caudal type homeo box transcription factor 4	2	spinal cord neural plate	ZFA:0007021	Gastrula:Bud
ZDB-GENE-991119-5	irx3a	iroquois homeobox protein 3a	2	spinal cord neural rod	ZFA:0007035	Segmentation:14-19 somites
ZDB-GENE-000128-8	dbx1a	developing brain homeobox 1a	2	spinal cord neural rod	ZFA:0007035	Segmentation:10-13 somites
ZDB-GENE-000128-11	dbx1b	developing brain homeobox 1b	2	spinal cord neural rod	ZFA:0007035	Segmentation:10-13 somites
ZDB-GENE-040718-178	nkx6.1	NK6 transcription factor related, locus 1 (Drosophila)	2	spinal cord neural rod	ZFA:0007035	Segmentation:5-9 somites
ZDB-GENE-991119-5	irx3a	iroquois homeobox protein 3a	2	spinal cord neural rod	ZFA:0007035	Segmentation:10-13 somites
ZDB-GENE-991119-5	irx3a	iroquois homeobox protein 3a	2	spinal cord neural rod	ZFA:0007035	Segmentation:5-9 somites
ZDB-GENE-000128-11	dbx1b	developing brain homeobox 1b	2	spinal cord neural tube	ZFA:0007042	Pharyngula:Prim-5
ZDB-GENE-030131-475	tgif1	TGFB-induced factor homeobox 1	2	spinal cord neural tube	ZFA:0007042	Segmentation:14-19 somites
ZDB-GENE-030219-92	zic2b	zic family member 2 (odd-paired homolog, Drosophila) b	2	spinal cord neural tube	ZFA:0007042	Segmentation:14-19 somites
ZDB-GENE-080917-54	pax7b	paired box gene 7b	2	spinal cord neural tube	ZFA:0007042	Segmentation:14-19 somites
ZDB-GENE-980526-112	isl1	islet1	2	spinal cord neural tube	ZFA:0007042	Segmentation:14-19 somites
ZDB-GENE-991119-5	irx3a	iroquois homeobox protein 3a	2	spinal cord neural tube	ZFA:0007042	Segmentation:14-19 somites
ZDB-GENE-000128-8	dbx1a	developing brain homeobox 1a	2	spinal cord neural tube	ZFA:0007042	Pharyngula:Prim-5
ZDB-GENE-040718-178	nkx6.1	NK6 transcription factor related, locus 1 (Drosophila)	2	spinal cord neural tube	ZFA:0007042	Segmentation:14-19 somites
ZDB-GENE-980526-403	nkx2.2a	NK2 transcription factor related 2a	2	spinal cord neural tube	ZFA:0007042	Segmentation:14-19 somites
ZDB-GENE-000128-11	dbx1b	developing brain homeobox 1b	2	spinal cord neural tube	ZFA:0007042	Segmentation:14-19 somites
ZDB-GENE-000128-8	dbx1a	developing brain homeobox 1a	2	spinal cord neural tube	ZFA:0007042	Segmentation:14-19 somites
ZDB-GENE-031001-6	sh3gl1b	SH3-domain GRB2-like 1b	2	spinal cord neural tube	ZFA:0007042	Segmentation:14-19 somites
ZDB-GENE-060512-226	ndrg4	N-myc downstream regulated gene 4	2	spinal cord neural tube	ZFA:0007042	Segmentation:20-25 somites
ZDB-GENE-980526-52	pax3a	paired box gene 3a	2	spinal cord neural tube	ZFA:0007042	Segmentation:14-19 somites
ZDB-GENE-000128-13	dbx2	developing brain homeobox 2	2	spinal cord neural tube	ZFA:0007042	Pharyngula:Prim-5
ZDB-GENE-030131-8003	atl1	atlastin GTPase 1	2	spinal cord neural tube	ZFA:0007042	Segmentation:26+ somites
ZDB-GENE-030131-4189	kdelr2b	KDEL (Lys-Asp-Glu-Leu) endoplasmic reticulum protein retention receptor 2b	2	splanchnocranium	ZFA:0001216	Hatching:Long-pec
ZDB-GENE-040801-73	rchy1	ring finger and CHY zinc finger domain containing 1	2	splanchnocranium	ZFA:0001216	Pharyngula:High-pec
ZDB-GENE-030131-4189	kdelr2b	KDEL (Lys-Asp-Glu-Leu) endoplasmic reticulum protein retention receptor 2b	2	splanchnocranium	ZFA:0001216	Pharyngula:High-pec
ZDB-GENE-040625-166	calua	calumenin a	2	splanchnocranium	ZFA:0001216	Hatching:Long-pec
ZDB-GENE-040625-175	rcn3	reticulocalbin 3, EF-hand calcium binding domain	2	splanchnocranium	ZFA:0001216	Hatching:Long-pec
ZDB-GENE-040801-73	rchy1	ring finger and CHY zinc finger domain containing 1	2	splanchnocranium	ZFA:0001216	Hatching:Long-pec
ZDB-GENE-030131-9134	ssr3	signal sequence receptor, gamma	2	splanchnocranium	ZFA:0001216	Hatching:Long-pec
ZDB-GENE-030326-6	snai2	snail homolog 2 (Drosophila)	2	splanchnocranium	ZFA:0001216	Pharyngula:High-pec
ZDB-GENE-040625-166	calua	calumenin a	2	splanchnocranium	ZFA:0001216	Pharyngula:High-pec
ZDB-GENE-001103-1	sox9a	SRY-box containing gene 9a	2	splanchnocranium	ZFA:0001216	Larval:Protruding-mouth
ZDB-GENE-030131-9134	ssr3	signal sequence receptor, gamma	2	splanchnocranium	ZFA:0001216	Pharyngula:High-pec
ZDB-GENE-030326-6	snai2	snail homolog 2 (Drosophila)	2	splanchnocranium	ZFA:0001216	Hatching:Long-pec
ZDB-GENE-040625-175	rcn3	reticulocalbin 3, EF-hand calcium binding domain	2	splanchnocranium	ZFA:0001216	Pharyngula:High-pec
ZDB-GENE-980526-212	dlx2a	distal-less homeobox gene 2a	2	splanchnocranium	ZFA:0001216	Hatching:Long-pec
ZDB-GENE-040827-4	pkd2	polycystic kidney disease 2	2	spleen	ZFA:0000436	Adult
ZDB-GENE-020208-1	tlx2	T-cell leukemia, homeobox 2	2	statoacoustic (VIII) ganglion	ZFA:0000588	Larval:Day 4					ZDB-GENE-020208-1					ZDB-GENE-020208-1		ZDB-GENE-020208-1	ZDB-GENE-020208-1	ZDB-GENE-020208-1
ZDB-GENE-040426-1446	irx2a	iroquois homeobox protein 2, a	2	statoacoustic (VIII) ganglion	ZFA:0000588	Hatching:Long-pec					ZDB-GENE-040426-1446					ZDB-GENE-040426-1446		ZDB-GENE-040426-1446	ZDB-GENE-040426-1446	ZDB-GENE-040426-1446
ZDB-GENE-040426-2308	six1b	sine oculis homeobox homolog 1b	2	statoacoustic (VIII) ganglion	ZFA:0000588	Pharyngula:Prim-5					ZDB-GENE-040426-2308					ZDB-GENE-040426-2308		ZDB-GENE-040426-2308	ZDB-GENE-040426-2308	ZDB-GENE-040426-2308
ZDB-GENE-050407-3	phox2bb	paired-like homeobox 2bb	2	statoacoustic (VIII) ganglion	ZFA:0000588	Hatching:Long-pec					ZDB-GENE-050407-3					ZDB-GENE-050407-3		ZDB-GENE-050407-3	ZDB-GENE-050407-3	ZDB-GENE-050407-3
ZDB-GENE-080717-1	zeb2b	zinc finger E-box binding homeobox 2b	2	statoacoustic (VIII) ganglion	ZFA:0000588	Hatching:Long-pec					ZDB-GENE-080717-1					ZDB-GENE-080717-1		ZDB-GENE-080717-1	ZDB-GENE-080717-1	ZDB-GENE-080717-1
ZDB-GENE-040308-1	traf4a	tnf receptor-associated factor 4a	2	statoacoustic (VIII) ganglion	ZFA:0000588	Pharyngula:Prim-15					ZDB-GENE-040308-1					ZDB-GENE-040308-1		ZDB-GENE-040308-1	ZDB-GENE-040308-1	ZDB-GENE-040308-1
ZDB-GENE-040426-1446	irx2a	iroquois homeobox protein 2, a	2	statoacoustic (VIII) ganglion	ZFA:0000588	Pharyngula:Prim-5					ZDB-GENE-040426-1446					ZDB-GENE-040426-1446		ZDB-GENE-040426-1446	ZDB-GENE-040426-1446	ZDB-GENE-040426-1446
ZDB-GENE-040628-5	irx5b	iroquois homeobox protein 5b	2	statoacoustic (VIII) ganglion	ZFA:0000588	Pharyngula:Prim-5					ZDB-GENE-040628-5					ZDB-GENE-040628-5		ZDB-GENE-040628-5	ZDB-GENE-040628-5	ZDB-GENE-040628-5
ZDB-GENE-040712-4	irx4b	iroquois homeobox protein 4b	2	statoacoustic (VIII) ganglion	ZFA:0000588	Pharyngula:Prim-5					ZDB-GENE-040712-4					ZDB-GENE-040712-4		ZDB-GENE-040712-4	ZDB-GENE-040712-4	ZDB-GENE-040712-4
ZDB-GENE-040718-155	six1a	sine oculis homeobox homolog 1a	2	statoacoustic (VIII) ganglion	ZFA:0000588	Pharyngula:Prim-5					ZDB-GENE-040718-155					ZDB-GENE-040718-155		ZDB-GENE-040718-155	ZDB-GENE-040718-155	ZDB-GENE-040718-155
ZDB-GENE-050327-93	eya4	eyes absent homolog 4 (Drosophila)	2	statoacoustic (VIII) ganglion	ZFA:0000588	Pharyngula:Prim-25					ZDB-GENE-050327-93					ZDB-GENE-050327-93		ZDB-GENE-050327-93	ZDB-GENE-050327-93	ZDB-GENE-050327-93
ZDB-GENE-050327-93	eya4	eyes absent homolog 4 (Drosophila)	2	statoacoustic (VIII) ganglion	ZFA:0000588	Pharyngula:Prim-5					ZDB-GENE-050327-93					ZDB-GENE-050327-93		ZDB-GENE-050327-93	ZDB-GENE-050327-93	ZDB-GENE-050327-93
ZDB-GENE-080717-1	zeb2b	zinc finger E-box binding homeobox 2b	2	statoacoustic (VIII) ganglion	ZFA:0000588	Larval:Day 4					ZDB-GENE-080717-1					ZDB-GENE-080717-1		ZDB-GENE-080717-1	ZDB-GENE-080717-1	ZDB-GENE-080717-1
ZDB-GENE-000223-14	phox2a	paired-like homeobox 2a	2	statoacoustic (VIII) ganglion	ZFA:0000588	Pharyngula:Prim-25					ZDB-GENE-000223-14					ZDB-GENE-000223-14		ZDB-GENE-000223-14	ZDB-GENE-000223-14	ZDB-GENE-000223-14
ZDB-GENE-010716-1	irx1b	iroquois homeobox protein 1, b	2	statoacoustic (VIII) ganglion	ZFA:0000588	Hatching:Long-pec					ZDB-GENE-010716-1					ZDB-GENE-010716-1		ZDB-GENE-010716-1	ZDB-GENE-010716-1	ZDB-GENE-010716-1
ZDB-GENE-040426-1825	irx4a	iroquois homeobox protein 4a	2	statoacoustic (VIII) ganglion	ZFA:0000588	Pharyngula:Prim-5					ZDB-GENE-040426-1825					ZDB-GENE-040426-1825		ZDB-GENE-040426-1825	ZDB-GENE-040426-1825	ZDB-GENE-040426-1825
ZDB-GENE-040426-2308	six1b	sine oculis homeobox homolog 1b	2	statoacoustic (VIII) ganglion	ZFA:0000588	Pharyngula:Prim-15					ZDB-GENE-040426-2308					ZDB-GENE-040426-2308		ZDB-GENE-040426-2308	ZDB-GENE-040426-2308	ZDB-GENE-040426-2308
ZDB-GENE-040707-1	irx1a	iroquois homeobox protein 1, a	2	statoacoustic (VIII) ganglion	ZFA:0000588	Pharyngula:Prim-5					ZDB-GENE-040707-1					ZDB-GENE-040707-1		ZDB-GENE-040707-1	ZDB-GENE-040707-1	ZDB-GENE-040707-1
ZDB-GENE-080717-1	zeb2b	zinc finger E-box binding homeobox 2b	2	statoacoustic (VIII) ganglion	ZFA:0000588	Larval:Protruding-mouth					ZDB-GENE-080717-1					ZDB-GENE-080717-1		ZDB-GENE-080717-1	ZDB-GENE-080717-1	ZDB-GENE-080717-1
ZDB-GENE-010716-1	irx1b	iroquois homeobox protein 1, b	2	statoacoustic (VIII) ganglion	ZFA:0000588	Pharyngula:Prim-5					ZDB-GENE-010716-1					ZDB-GENE-010716-1		ZDB-GENE-010716-1	ZDB-GENE-010716-1	ZDB-GENE-010716-1
ZDB-GENE-040426-2308	six1b	sine oculis homeobox homolog 1b	2	statoacoustic (VIII) ganglion	ZFA:0000588	Hatching:Long-pec					ZDB-GENE-040426-2308					ZDB-GENE-040426-2308		ZDB-GENE-040426-2308	ZDB-GENE-040426-2308	ZDB-GENE-040426-2308
ZDB-GENE-040707-1	irx1a	iroquois homeobox protein 1, a	2	statoacoustic (VIII) ganglion	ZFA:0000588	Hatching:Long-pec					ZDB-GENE-040707-1					ZDB-GENE-040707-1		ZDB-GENE-040707-1	ZDB-GENE-040707-1	ZDB-GENE-040707-1
ZDB-GENE-050407-3	phox2bb	paired-like homeobox 2bb	2	statoacoustic (VIII) ganglion	ZFA:0000588	Pharyngula:Prim-25					ZDB-GENE-050407-3					ZDB-GENE-050407-3		ZDB-GENE-050407-3	ZDB-GENE-050407-3	ZDB-GENE-050407-3
ZDB-GENE-080717-1	zeb2b	zinc finger E-box binding homeobox 2b	2	statoacoustic (VIII) ganglion	ZFA:0000588	Pharyngula:Prim-5					ZDB-GENE-080717-1					ZDB-GENE-080717-1		ZDB-GENE-080717-1	ZDB-GENE-080717-1	ZDB-GENE-080717-1
ZDB-GENE-980526-112	isl1	islet1	2	statoacoustic (VIII) ganglion	ZFA:0000588	Pharyngula:Prim-15					ZDB-GENE-980526-112					ZDB-GENE-980526-112		ZDB-GENE-980526-112	ZDB-GENE-980526-112	ZDB-GENE-980526-112
ZDB-GENE-001120-3	star	steroidogenic acute regulatory protein	2	steroid hormone secreting cell	ZFA:0009106	Larval:Days 7-13
ZDB-GENE-990621-3	dbh	dopamine beta hydroxylase	2	steroid hormone secreting cell	ZFA:0009106	Hatching:Long-pec
ZDB-GENE-990621-3	dbh	dopamine beta hydroxylase	2	steroid hormone secreting cell	ZFA:0009106	Larval:Day 4
ZDB-GENE-990621-3	dbh	dopamine beta hydroxylase	2	steroid hormone secreting cell	ZFA:0009106	Larval:Day 5
ZDB-GENE-990621-3	dbh	dopamine beta hydroxylase	2	steroid hormone secreting cell	ZFA:0009106	Larval:Protruding-mouth
ZDB-GENE-001120-3	star	steroidogenic acute regulatory protein	2	steroid hormone secreting cell	ZFA:0009106	Larval:Day 4
ZDB-GENE-001120-3	star	steroidogenic acute regulatory protein	2	steroid hormone secreting cell	ZFA:0009106	Hatching:Long-pec
ZDB-GENE-001120-3	star	steroidogenic acute regulatory protein	2	steroid hormone secreting cell	ZFA:0009106	Larval:Protruding-mouth
ZDB-GENE-001120-3	star	steroidogenic acute regulatory protein	2	steroid hormone secreting cell	ZFA:0009106	Larval:Day 5
ZDB-GENE-990621-3	dbh	dopamine beta hydroxylase	2	steroid hormone secreting cell	ZFA:0009106	Larval:Days 7-13
ZDB-GENE-990714-27	pitx2	paired-like homeodomain transcription factor 2	2	stomodeum	ZFA:0001290	Hatching:Long-pec
ZDB-GENE-990714-27	pitx2	paired-like homeodomain transcription factor 2	2	stomodeum	ZFA:0001290	Segmentation:20-25 somites
ZDB-GENE-980526-166	shha	sonic hedgehog a	2	stomodeum	ZFA:0001290	Hatching:Long-pec
ZDB-GENE-990714-27	pitx2	paired-like homeodomain transcription factor 2	2	stomodeum	ZFA:0001290	Pharyngula:High-pec
ZDB-GENE-990714-27	pitx2	paired-like homeodomain transcription factor 2	2	stomodeum	ZFA:0001290	Pharyngula:Prim-5
ZDB-GENE-990714-27	pitx2	paired-like homeodomain transcription factor 2	2	stomodeum	ZFA:0001290	Pharyngula:Prim-15
ZDB-GENE-990714-27	pitx2	paired-like homeodomain transcription factor 2	2	stomodeum	ZFA:0001290	Segmentation:26+ somites
ZDB-GENE-990714-27	pitx2	paired-like homeodomain transcription factor 2	2	stomodeum	ZFA:0001290	Hatching:Pec-fin
ZDB-GENE-990714-27	pitx2	paired-like homeodomain transcription factor 2	2	stomodeum	ZFA:0001290	Segmentation:14-19 somites
ZDB-GENE-080930-1	smyhc3	slow myosin heavy chain 3	2	superficial lateralis	ZFA:0000286	Larval:Day 4
ZDB-GENE-080930-1	smyhc3	slow myosin heavy chain 3	2	superficial lateralis	ZFA:0000286	Adult
ZDB-GENE-080930-1	smyhc3	slow myosin heavy chain 3	2	superficial lateralis	ZFA:0000286	Juvenile:Days 30-44
ZDB-GENE-030131-271	smyhc1	slow myosin heavy chain 1	2	superficial lateralis	ZFA:0000286	Juvenile:Days 30-44
ZDB-GENE-990621-3	dbh	dopamine beta hydroxylase	2	superior cervical ganglion	ZFA:0001572	Hatching:Long-pec
ZDB-GENE-030131-271	smyhc1	slow myosin heavy chain 1	2	supracarinalis	ZFA:0000288	Larval:Day 4
ZDB-GENE-080930-1	smyhc3	slow myosin heavy chain 3	2	supracarinalis	ZFA:0000288	Larval:Day 4
ZDB-GENE-040426-2925	tmem184a	transmembrane protein 184a	2	supraorbital lateral line neuromast	ZFA:0001026	Larval:Day 5						ZDB-GENE-040426-2925								ZDB-GENE-040426-2925
ZDB-GENE-030131-2391	zfp36l1b	zinc finger protein 36, C3H type-like 1b	2	supraorbital lateral line neuromast	ZFA:0001026	Larval:Day 5						ZDB-GENE-030131-2391								ZDB-GENE-030131-2391
ZDB-GENE-030131-5606	ndrg3b	N-myc downstream regulated family member 3b	2	supraorbital lateral line neuromast	ZFA:0001026	Larval:Day 5						ZDB-GENE-030131-5606								ZDB-GENE-030131-5606
ZDB-GENE-980526-68	stat3	signal transduction and activation of transcription 3	2	supraorbital lateral line neuromast	ZFA:0001026	Larval:Day 5						ZDB-GENE-980526-68								ZDB-GENE-980526-68
ZDB-GENE-000405-1	pbx1a	pre-B-cell leukemia transcription factor 1a	2	swim bladder	ZFA:0000076	Hatching:Pec-fin
ZDB-GENE-000405-1	pbx1a	pre-B-cell leukemia transcription factor 1a	2	swim bladder	ZFA:0000076	Larval:Protruding-mouth
ZDB-GENE-030131-1229	acta2	actin, alpha 2, smooth muscle, aorta	2	swim bladder	ZFA:0000076	Larval:Protruding-mouth
ZDB-GENE-030131-9076	anxa5b	annexin A5b	2	swim bladder	ZFA:0000076	Hatching:Pec-fin
ZDB-GENE-030131-9076	anxa5b	annexin A5b	2	swim bladder	ZFA:0000076	Larval:Protruding-mouth
ZDB-GENE-051010-1	ihha	Indian hedgehog homolog a	2	swim bladder	ZFA:0000076	Larval:Protruding-mouth
ZDB-GENE-070912-1	tagln	transgelin	2	swim bladder	ZFA:0000076	Larval:Day 4
ZDB-GENE-070912-2	smtnb	smoothelin b	2	swim bladder	ZFA:0000076	Larval:Day 4
ZDB-GENE-990415-113	hoxc6a	homeo box C6a	2	swim bladder	ZFA:0000076	Larval:Protruding-mouth
ZDB-GENE-990415-114	hoxc8a	homeo box C8a	2	swim bladder	ZFA:0000076	Larval:Protruding-mouth
ZDB-GENE-990415-248	brd2a	bromodomain-containing 2a	2	swim bladder	ZFA:0000076	Larval:Day 5
ZDB-GENE-021115-9	klf6a	Kruppel-like factor 6a	2	swim bladder	ZFA:0000076	Hatching:Pec-fin
ZDB-GENE-021115-9	klf6a	Kruppel-like factor 6a	2	swim bladder	ZFA:0000076	Larval:Protruding-mouth
ZDB-GENE-021217-2	diexf	digestive organ expansion factor homolog	2	swim bladder	ZFA:0000076	Larval:Day 5
ZDB-GENE-030131-7393	grnb	granulin b	2	swim bladder	ZFA:0000076	Larval:Protruding-mouth
ZDB-GENE-030909-1	sox2	SRY-box containing gene 2	2	swim bladder	ZFA:0000076	Larval:Day 5
ZDB-GENE-040426-2068	scinlb	scinderin like b	2	swim bladder	ZFA:0000076	Larval:Day 6
ZDB-GENE-070220-1	brd2b	bromodomain containing 2b	2	swim bladder	ZFA:0000076	Hatching:Pec-fin
ZDB-GENE-070220-1	brd2b	bromodomain containing 2b	2	swim bladder	ZFA:0000076	Larval:Day 5
ZDB-GENE-070912-1	tagln	transgelin	2	swim bladder	ZFA:0000076	Larval:Protruding-mouth
ZDB-GENE-980526-44	ptch2	patched 2	2	swim bladder	ZFA:0000076	Hatching:Pec-fin
ZDB-GENE-990415-113	hoxc6a	homeo box C6a	2	swim bladder	ZFA:0000076	Hatching:Pec-fin
ZDB-GENE-021115-9	klf6a	Kruppel-like factor 6a	2	swim bladder	ZFA:0000076	Larval:Day 4
ZDB-GENE-030616-162	myh10	myosin, heavy chain 10, non-muscle	2	swim bladder	ZFA:0000076	Hatching:Pec-fin
ZDB-GENE-030616-162	myh10	myosin, heavy chain 10, non-muscle	2	swim bladder	ZFA:0000076	Larval:Day 4
ZDB-GENE-040625-109	eaf1	ELL associated factor 1	2	swim bladder	ZFA:0000076	Larval:Day 4
ZDB-GENE-040625-179	eaf2	ELL associated factor 2	2	swim bladder	ZFA:0000076	Larval:Protruding-mouth
ZDB-GENE-050210-1	opa3	optic atrophy 3	2	swim bladder	ZFA:0000076	Larval:Day 5
ZDB-GENE-060103-1	grn1	granulin 1	2	swim bladder	ZFA:0000076	Larval:Day 5
ZDB-GENE-070912-1	tagln	transgelin	2	swim bladder	ZFA:0000076	Hatching:Pec-fin
ZDB-GENE-990415-112	hoxc4a	homeo box C4a	2	swim bladder	ZFA:0000076	Larval:Protruding-mouth
ZDB-GENE-000405-1	pbx1a	pre-B-cell leukemia transcription factor 1a	2	swim bladder	ZFA:0000076	Larval:Day 6
ZDB-GENE-030131-1229	acta2	actin, alpha 2, smooth muscle, aorta	2	swim bladder	ZFA:0000076	Hatching:Pec-fin
ZDB-GENE-030131-1229	acta2	actin, alpha 2, smooth muscle, aorta	2	swim bladder	ZFA:0000076	Larval:Day 4
ZDB-GENE-030131-1229	acta2	actin, alpha 2, smooth muscle, aorta	2	swim bladder	ZFA:0000076	Larval:Day 5
ZDB-GENE-030616-162	myh10	myosin, heavy chain 10, non-muscle	2	swim bladder	ZFA:0000076	Hatching:Long-pec
ZDB-GENE-030616-162	myh10	myosin, heavy chain 10, non-muscle	2	swim bladder	ZFA:0000076	Larval:Protruding-mouth
ZDB-GENE-040625-109	eaf1	ELL associated factor 1	2	swim bladder	ZFA:0000076	Larval:Protruding-mouth
ZDB-GENE-040625-179	eaf2	ELL associated factor 2	2	swim bladder	ZFA:0000076	Larval:Day 4
ZDB-GENE-070912-1	tagln	transgelin	2	swim bladder	ZFA:0000076	Hatching:Long-pec
ZDB-GENE-980526-166	shha	sonic hedgehog a	2	swim bladder	ZFA:0000076	Larval:Protruding-mouth
ZDB-GENE-980526-196	ptch1	patched 1	2	swim bladder	ZFA:0000076	Hatching:Pec-fin
ZDB-GENE-990415-112	hoxc4a	homeo box C4a	2	swim bladder	ZFA:0000076	Hatching:Pec-fin
ZDB-GENE-990415-114	hoxc8a	homeo box C8a	2	swim bladder	ZFA:0000076	Hatching:Pec-fin
ZDB-GENE-990415-248	brd2a	bromodomain-containing 2a	2	swim bladder	ZFA:0000076	Hatching:Pec-fin
ZDB-GENE-021211-2	msna	moesin a	2	swim bladder bud	ZFA:0005335	Pharyngula:High-pec
ZDB-GENE-030131-9076	anxa5b	annexin A5b	2	swim bladder bud	ZFA:0005335	Pharyngula:High-pec
ZDB-GENE-030131-9833	trip11	thyroid hormone receptor interactor 11	2	swim bladder bud	ZFA:0005335	Hatching:Long-pec
ZDB-GENE-030616-162	myh10	myosin, heavy chain 10, non-muscle	2	swim bladder bud	ZFA:0005335	Hatching:Pec-fin
ZDB-GENE-051010-1	ihha	Indian hedgehog homolog a	2	swim bladder bud	ZFA:0005335	Hatching:Long-pec
ZDB-GENE-070912-1	tagln	transgelin	2	swim bladder bud	ZFA:0005335	Hatching:Pec-fin
ZDB-GENE-980526-166	shha	sonic hedgehog a	2	swim bladder bud	ZFA:0005335	Hatching:Long-pec
ZDB-GENE-980526-196	ptch1	patched 1	2	swim bladder bud	ZFA:0005335	Hatching:Long-pec
ZDB-GENE-980526-44	ptch2	patched 2	2	swim bladder bud	ZFA:0005335	Hatching:Long-pec
ZDB-GENE-990415-113	hoxc6a	homeo box C6a	2	swim bladder bud	ZFA:0005335	Pharyngula:Prim-25
ZDB-GENE-990415-248	brd2a	bromodomain-containing 2a	2	swim bladder bud	ZFA:0005335	Pharyngula:High-pec
ZDB-GENE-000405-1	pbx1a	pre-B-cell leukemia transcription factor 1a	2	swim bladder bud	ZFA:0005335	Hatching:Long-pec
ZDB-GENE-021211-2	msna	moesin a	2	swim bladder bud	ZFA:0005335	Hatching:Long-pec
ZDB-GENE-030131-9076	anxa5b	annexin A5b	2	swim bladder bud	ZFA:0005335	Hatching:Long-pec
ZDB-GENE-030616-162	myh10	myosin, heavy chain 10, non-muscle	2	swim bladder bud	ZFA:0005335	Larval:Protruding-mouth
ZDB-GENE-041010-66	elovl1a	elongation of very long chain fatty acids (FEN1/Elo2, SUR4/Elo3, yeast)-like 1a	2	swim bladder bud	ZFA:0005335	Hatching:Long-pec
ZDB-GENE-050208-140	alx4b	aristaless-like homeobox 4b	2	swim bladder bud	ZFA:0005335	Pharyngula:High-pec
ZDB-GENE-070912-1	tagln	transgelin	2	swim bladder bud	ZFA:0005335	Larval:Protruding-mouth
ZDB-GENE-990415-112	hoxc4a	homeo box C4a	2	swim bladder bud	ZFA:0005335	Pharyngula:Prim-25
ZDB-GENE-030131-9833	trip11	thyroid hormone receptor interactor 11	2	swim bladder bud	ZFA:0005335	Pharyngula:High-pec
ZDB-GENE-030616-162	myh10	myosin, heavy chain 10, non-muscle	2	swim bladder bud	ZFA:0005335	Hatching:Long-pec
ZDB-GENE-030616-162	myh10	myosin, heavy chain 10, non-muscle	2	swim bladder bud	ZFA:0005335	Larval:Day 4
ZDB-GENE-070912-1	tagln	transgelin	2	swim bladder bud	ZFA:0005335	Hatching:Long-pec
ZDB-GENE-070912-1	tagln	transgelin	2	swim bladder bud	ZFA:0005335	Larval:Day 4
ZDB-GENE-000622-1	gata6	GATA-binding protein 6	2	swim bladder bud	ZFA:0005335	Hatching:Long-pec
ZDB-GENE-041010-66	elovl1a	elongation of very long chain fatty acids (FEN1/Elo2, SUR4/Elo3, yeast)-like 1a	2	swim bladder bud	ZFA:0005335	Pharyngula:High-pec
ZDB-GENE-050208-140	alx4b	aristaless-like homeobox 4b	2	swim bladder bud	ZFA:0005335	Hatching:Long-pec
ZDB-GENE-990415-114	hoxc8a	homeo box C8a	2	swim bladder bud	ZFA:0005335	Pharyngula:Prim-25
ZDB-GENE-990415-229	fzd7b	frizzled homolog 7b	2	swim bladder bud	ZFA:0005335	Hatching:Long-pec
ZDB-GENE-990621-3	dbh	dopamine beta hydroxylase	2	sympathetic nervous system	ZFA:0001576	Larval:Day 4
ZDB-GENE-990621-3	dbh	dopamine beta hydroxylase	2	sympathetic nervous system	ZFA:0001576	Larval:Protruding-mouth
ZDB-GENE-980526-280	dlx3b	distal-less homeobox gene 3b	2	symplectic	ZFA:0000692	Larval:Day 4												ZDB-GENE-980526-280
ZDB-GENE-980526-73	dlx4a	distal-less homeobox gene 4a	2	symplectic	ZFA:0000692	Larval:Day 4												ZDB-GENE-980526-73
ZDB-GENE-980526-73	dlx4a	distal-less homeobox gene 4a	2	symplectic	ZFA:0000692	Larval:Day 5												ZDB-GENE-980526-73
ZDB-GENE-980528-2060	gsc	goosecoid	2	symplectic	ZFA:0000692	Pharyngula:Prim-25												ZDB-GENE-980528-2060
ZDB-GENE-990415-48	dlx1a	distal-less homeobox gene 1a	2	symplectic	ZFA:0000692	Larval:Day 5												ZDB-GENE-990415-48
ZDB-GENE-990415-49	dlx5a	distal-less homeobox gene 5a	2	symplectic	ZFA:0000692	Larval:Day 6												ZDB-GENE-990415-49
ZDB-GENE-990415-49	dlx5a	distal-less homeobox gene 5a	2	symplectic	ZFA:0000692	Larval:Days 7-13												ZDB-GENE-990415-49
ZDB-GENE-980526-280	dlx3b	distal-less homeobox gene 3b	2	symplectic	ZFA:0000692	Larval:Day 6												ZDB-GENE-980526-280
ZDB-GENE-980526-280	dlx3b	distal-less homeobox gene 3b	2	symplectic	ZFA:0000692	Larval:Protruding-mouth												ZDB-GENE-980526-280
ZDB-GENE-980526-448	dlx6a	distal-less homeobox gene 6a	2	symplectic	ZFA:0000692	Larval:Day 4												ZDB-GENE-980526-448
ZDB-GENE-980526-448	dlx6a	distal-less homeobox gene 6a	2	symplectic	ZFA:0000692	Larval:Day 5												ZDB-GENE-980526-448
ZDB-GENE-980526-73	dlx4a	distal-less homeobox gene 4a	2	symplectic	ZFA:0000692	Larval:Protruding-mouth												ZDB-GENE-980526-73
ZDB-GENE-990415-49	dlx5a	distal-less homeobox gene 5a	2	symplectic	ZFA:0000692	Larval:Protruding-mouth												ZDB-GENE-990415-49
ZDB-GENE-980526-18	dlx2b	distal-less homeobox gene 2b	2	symplectic	ZFA:0000692	Larval:Day 5												ZDB-GENE-980526-18
ZDB-GENE-990415-48	dlx1a	distal-less homeobox gene 1a	2	symplectic	ZFA:0000692	Larval:Day 4												ZDB-GENE-990415-48
ZDB-GENE-990415-50	dlx4b	distal-less homeobox gene 4b	2	symplectic	ZFA:0000692	Larval:Day 4												ZDB-GENE-990415-50
ZDB-GENE-990415-50	dlx4b	distal-less homeobox gene 4b	2	symplectic	ZFA:0000692	Larval:Day 5												ZDB-GENE-990415-50
ZDB-GENE-980526-212	dlx2a	distal-less homeobox gene 2a	2	symplectic	ZFA:0000692	Larval:Day 5												ZDB-GENE-980526-212
ZDB-GENE-980526-212	dlx2a	distal-less homeobox gene 2a	2	symplectic	ZFA:0000692	Larval:Protruding-mouth												ZDB-GENE-980526-212
ZDB-GENE-980526-73	dlx4a	distal-less homeobox gene 4a	2	symplectic	ZFA:0000692	Larval:Day 6												ZDB-GENE-980526-73
ZDB-GENE-980526-73	dlx4a	distal-less homeobox gene 4a	2	symplectic	ZFA:0000692	Larval:Days 7-13												ZDB-GENE-980526-73
ZDB-GENE-990415-48	dlx1a	distal-less homeobox gene 1a	2	symplectic	ZFA:0000692	Larval:Protruding-mouth												ZDB-GENE-990415-48
ZDB-GENE-990415-49	dlx5a	distal-less homeobox gene 5a	2	symplectic	ZFA:0000692	Larval:Day 4												ZDB-GENE-990415-49
ZDB-GENE-990415-49	dlx5a	distal-less homeobox gene 5a	2	symplectic	ZFA:0000692	Larval:Day 5												ZDB-GENE-990415-49
ZDB-GENE-000125-4	dlc	deltaC	2	tail bud	ZFA:0000077	Gastrula:Bud
ZDB-GENE-000330-5	cdc25	cell division cycle 25 homolog	2	tail bud	ZFA:0000077	Segmentation:1-4 somites
ZDB-GENE-000330-5	cdc25	cell division cycle 25 homolog	2	tail bud	ZFA:0000077	Segmentation:14-19 somites
ZDB-GENE-000330-5	cdc25	cell division cycle 25 homolog	2	tail bud	ZFA:0000077	Segmentation:20-25 somites
ZDB-GENE-000403-2	axin2	axin 2 (conductin, axil)	2	tail bud	ZFA:0000077	Segmentation:5-9 somites
ZDB-GENE-000822-3	hoxc11b	homeo box C11b	2	tail bud	ZFA:0000077	Pharyngula:Prim-5
ZDB-GENE-000822-3	hoxc11b	homeo box C11b	2	tail bud	ZFA:0000077	Segmentation:20-25 somites
ZDB-GENE-000822-5	hoxc13b	homeo box C13b	2	tail bud	ZFA:0000077	Segmentation:26+ somites
ZDB-GENE-000823-7	hoxb6b	homeo box B6b	2	tail bud	ZFA:0000077	Segmentation:14-19 somites
ZDB-GENE-010108-1	vox	ventral homeobox	2	tail bud	ZFA:0000077	Segmentation:10-13 somites
ZDB-GENE-010108-1	vox	ventral homeobox	2	tail bud	ZFA:0000077	Segmentation:1-4 somites
ZDB-GENE-010108-1	vox	ventral homeobox	2	tail bud	ZFA:0000077	Segmentation:20-25 somites
ZDB-GENE-010108-1	vox	ventral homeobox	2	tail bud	ZFA:0000077	Segmentation:5-9 somites
ZDB-GENE-010702-1	lmo4a	LIM domain only 4a	2	tail bud	ZFA:0000077	Segmentation:5-9 somites
ZDB-GENE-020418-1	ccna2	cyclin A2	2	tail bud	ZFA:0000077	Segmentation:5-9 somites
ZDB-GENE-020925-1	dnah9	dynein, axonemal, heavy polypeptide 9	2	tail bud	ZFA:0000077	Segmentation:1-4 somites
ZDB-GENE-030131-5861	gnai2	guanine nucleotide binding protein (G protein), alpha inhibiting activity polypeptide 2	2	tail bud	ZFA:0000077	Segmentation:10-13 somites
ZDB-GENE-030131-5861	gnai2	guanine nucleotide binding protein (G protein), alpha inhibiting activity polypeptide 2	2	tail bud	ZFA:0000077	Segmentation:1-4 somites
ZDB-GENE-030131-7393	grnb	granulin b	2	tail bud	ZFA:0000077	Segmentation:14-19 somites
ZDB-GENE-030131-7887	lrpprc	leucine-rich PPR-motif containing	2	tail bud	ZFA:0000077	Segmentation:5-9 somites
ZDB-GENE-030131-8554	ywhai	tyrosine 3-monooxygenase/tryptophan 5-monooxygenase activation protein, iota polypeptide	2	tail bud	ZFA:0000077	Segmentation:14-19 somites
ZDB-GENE-030131-9646	aif1l	allograft inflammatory factor 1-like	2	tail bud	ZFA:0000077	Segmentation:10-13 somites
ZDB-GENE-030131-9646	aif1l	allograft inflammatory factor 1-like	2	tail bud	ZFA:0000077	Segmentation:1-4 somites
ZDB-GENE-030131-9748	tacc2	transforming, acidic coiled-coil containing protein 2	2	tail bud	ZFA:0000077	Segmentation:5-9 somites
ZDB-GENE-030131-9860	zfp36l1a	zinc finger protein 36, C3H type-like 1a	2	tail bud	ZFA:0000077	Segmentation:5-9 somites
ZDB-GENE-030219-217	creb3l1	cAMP responsive element binding protein 3-like 1	2	tail bud	ZFA:0000077	Segmentation:20-25 somites
ZDB-GENE-030328-22	sb:cb663	sb:cb663	2	tail bud	ZFA:0000077	Segmentation:10-13 somites
ZDB-GENE-030328-22	sb:cb663	sb:cb663	2	tail bud	ZFA:0000077	Segmentation:1-4 somites
ZDB-GENE-030516-4	ypel3	yippee-like 3	2	tail bud	ZFA:0000077	Segmentation:10-13 somites
ZDB-GENE-030516-4	ypel3	yippee-like 3	2	tail bud	ZFA:0000077	Segmentation:1-4 somites
ZDB-GENE-030707-4	anxa11a	annexin A11a	2	tail bud	ZFA:0000077	Segmentation:14-19 somites
ZDB-GENE-030724-6	prickle2	prickle-like 2 (Drosophila)	2	tail bud	ZFA:0000077	Segmentation:10-13 somites
ZDB-GENE-030724-6	prickle2	prickle-like 2 (Drosophila)	2	tail bud	ZFA:0000077	Segmentation:14-19 somites
ZDB-GENE-030813-1	ved	ventrally expressed dharma/bozozok antagonist	2	tail bud	ZFA:0000077	Pharyngula:Prim-5
ZDB-GENE-030813-1	ved	ventrally expressed dharma/bozozok antagonist	2	tail bud	ZFA:0000077	Segmentation:20-25 somites
ZDB-GENE-030828-7	znfl2a	zinc finger-like gene 2a	2	tail bud	ZFA:0000077	Segmentation:1-4 somites
ZDB-GENE-031010-44	arhgap29b	Rho GTPase activating protein 29b	2	tail bud	ZFA:0000077	Segmentation:26+ somites
ZDB-GENE-031010-44	arhgap29b	Rho GTPase activating protein 29b	2	tail bud	ZFA:0000077	Segmentation:5-9 somites
ZDB-GENE-031030-4	tob1a	transducer of ERBB2, 1a	2	tail bud	ZFA:0000077	Pharyngula:Prim-5
ZDB-GENE-031030-4	tob1a	transducer of ERBB2, 1a	2	tail bud	ZFA:0000077	Segmentation:10-13 somites
ZDB-GENE-031030-4	tob1a	transducer of ERBB2, 1a	2	tail bud	ZFA:0000077	Segmentation:14-19 somites
ZDB-GENE-031222-10	pde7a	phosphodiesterase 7A	2	tail bud	ZFA:0000077	Segmentation:14-19 somites
ZDB-GENE-040122-5	ywhaqa	tyrosine 3-monooxygenase/tryptophan 5-monooxygenase activation protein, theta polypeptide a	2	tail bud	ZFA:0000077	Segmentation:14-19 somites
ZDB-GENE-040426-2329	sort1a	sortilin 1a	2	tail bud	ZFA:0000077	Segmentation:10-13 somites
ZDB-GENE-040426-2329	sort1a	sortilin 1a	2	tail bud	ZFA:0000077	Segmentation:1-4 somites
ZDB-GENE-040426-2500	lnx2b	ligand of numb-protein X 2b	2	tail bud	ZFA:0000077	Segmentation:5-9 somites
ZDB-GENE-040426-2755	elovl1b	elongation of very long chain fatty acids (FEN1/Elo2, SUR4/Elo3, yeast)-like 1b	2	tail bud	ZFA:0000077	Segmentation:26+ somites
ZDB-GENE-040426-758	slc25a32a	solute carrier family 25, member 32a	2	tail bud	ZFA:0000077	Segmentation:10-13 somites
ZDB-GENE-040426-758	slc25a32a	solute carrier family 25, member 32a	2	tail bud	ZFA:0000077	Segmentation:1-4 somites
ZDB-GENE-040801-237	ube2e2	ubiquitin-conjugating enzyme E2E 2	2	tail bud	ZFA:0000077	Segmentation:10-13 somites
ZDB-GENE-040801-237	ube2e2	ubiquitin-conjugating enzyme E2E 2	2	tail bud	ZFA:0000077	Segmentation:14-19 somites
ZDB-GENE-050306-44	ywhae2	tyrosine 3-monooxygenase/tryptophan 5-monooxygenase activation protein, epsilon polypeptide 2	2	tail bud	ZFA:0000077	Segmentation:14-19 somites
ZDB-GENE-050417-356	mllt3	myeloid/lymphoid or mixed lineage-leukemia translocation to 3 homolog (Drosophila)	2	tail bud	ZFA:0000077	Segmentation:5-9 somites
ZDB-GENE-050510-1	cdx1a	caudal type homeo box transcription factor 1 a	2	tail bud	ZFA:0000077	Gastrula:Bud
ZDB-GENE-050622-11	wu:fc18c07	wu:fc18c07	2	tail bud	ZFA:0000077	Pharyngula:Prim-5
ZDB-GENE-050622-9	sf3b2	splicing factor 3b, subunit 2	2	tail bud	ZFA:0000077	Segmentation:14-19 somites
ZDB-GENE-060419-1	phf8	PHD finger protein 8	2	tail bud	ZFA:0000077	Segmentation:10-13 somites
ZDB-GENE-060810-52	sh3pxd2b	SH3 and PX domains 2B	2	tail bud	ZFA:0000077	Segmentation:14-19 somites
ZDB-GENE-061219-1	plekhh1	pleckstrin homology domain containing, family H (with MyTH4 domain) member 1	2	tail bud	ZFA:0000077	Segmentation:14-19 somites
ZDB-GENE-980526-176	ccnd1	cyclin D1	2	tail bud	ZFA:0000077	Segmentation:14-19 somites
ZDB-GENE-980526-212	dlx2a	distal-less homeobox gene 2a	2	tail bud	ZFA:0000077	Pharyngula:Prim-5
ZDB-GENE-980526-212	dlx2a	distal-less homeobox gene 2a	2	tail bud	ZFA:0000077	Segmentation:20-25 somites
ZDB-GENE-980526-312	msxe	muscle segment homeobox E	2	tail bud	ZFA:0000077	Segmentation:5-9 somites
ZDB-GENE-980526-330	cdx4	caudal type homeo box transcription factor 4	2	tail bud	ZFA:0000077	Pharyngula:Prim-5
ZDB-GENE-980526-330	cdx4	caudal type homeo box transcription factor 4	2	tail bud	ZFA:0000077	Segmentation:1-4 somites
ZDB-GENE-980526-330	cdx4	caudal type homeo box transcription factor 4	2	tail bud	ZFA:0000077	Segmentation:20-25 somites
ZDB-GENE-980526-476	gata4	GATA-binding protein 4	2	tail bud	ZFA:0000077	Segmentation:10-13 somites
ZDB-GENE-990415-103	hoxb2a	homeo box B2a	2	tail bud	ZFA:0000077	Segmentation:14-19 somites
ZDB-GENE-990415-113	hoxc6a	homeo box C6a	2	tail bud	ZFA:0000077	Segmentation:26+ somites
ZDB-GENE-990415-114	hoxc8a	homeo box C8a	2	tail bud	ZFA:0000077	Segmentation:5-9 somites
ZDB-GENE-990415-248	brd2a	bromodomain-containing 2a	2	tail bud	ZFA:0000077	Segmentation:14-19 somites
ZDB-GENE-990415-255	snai1a	snail homolog 1a (Drosophila)	2	tail bud	ZFA:0000077	Segmentation:14-19 somites
ZDB-GENE-000125-4	dlc	deltaC	2	tail bud	ZFA:0000077	Segmentation:1-4 somites
ZDB-GENE-000125-4	dlc	deltaC	2	tail bud	ZFA:0000077	Segmentation:14-19 somites
ZDB-GENE-000403-2	axin2	axin 2 (conductin, axil)	2	tail bud	ZFA:0000077	Segmentation:14-19 somites
ZDB-GENE-000710-4	zic2a	zic family member 2 (odd-paired homolog, Drosophila), a	2	tail bud	ZFA:0000077	Segmentation:10-13 somites
ZDB-GENE-000822-1	hoxc6b	homeo box C6b	2	tail bud	ZFA:0000077	Segmentation:14-19 somites
ZDB-GENE-000822-5	hoxc13b	homeo box C13b	2	tail bud	ZFA:0000077	Segmentation:14-19 somites
ZDB-GENE-010108-2	vent	ventral expressed homeobox	2	tail bud	ZFA:0000077	Gastrula:Bud
ZDB-GENE-020228-2	sall1a	sal-like 1a (Drosophila)	2	tail bud	ZFA:0000077	Pharyngula:Prim-5
ZDB-GENE-020228-2	sall1a	sal-like 1a (Drosophila)	2	tail bud	ZFA:0000077	Segmentation:20-25 somites
ZDB-GENE-020418-1	ccna2	cyclin A2	2	tail bud	ZFA:0000077	Segmentation:1-4 somites
ZDB-GENE-020620-2	bty	bloodthirsty	2	tail bud	ZFA:0000077	Segmentation:1-4 somites
ZDB-GENE-030131-2193	prdm1a	PR domain containing 1a, with ZNF domain	2	tail bud	ZFA:0000077	Pharyngula:Prim-5
ZDB-GENE-030131-267	brd4	bromodomain containing 4	2	tail bud	ZFA:0000077	Segmentation:10-13 somites
ZDB-GENE-030131-2773	trim33	tripartite motif-containing 33	2	tail bud	ZFA:0000077	Segmentation:1-4 somites
ZDB-GENE-030131-4199	tagln3b	transgelin 3b	2	tail bud	ZFA:0000077	Segmentation:10-13 somites
ZDB-GENE-030131-4199	tagln3b	transgelin 3b	2	tail bud	ZFA:0000077	Segmentation:1-4 somites
ZDB-GENE-030131-4199	tagln3b	transgelin 3b	2	tail bud	ZFA:0000077	Segmentation:14-19 somites
ZDB-GENE-030131-6583	ywhaba	tyrosine 3-monooxygenase/tryptophan 5-monooxygenase activation protein, beta polypeptide a	2	tail bud	ZFA:0000077	Segmentation:14-19 somites
ZDB-GENE-030131-7887	lrpprc	leucine-rich PPR-motif containing	2	tail bud	ZFA:0000077	Segmentation:10-13 somites
ZDB-GENE-030131-7887	lrpprc	leucine-rich PPR-motif containing	2	tail bud	ZFA:0000077	Segmentation:1-4 somites
ZDB-GENE-030131-9187	sept9a	septin 9a	2	tail bud	ZFA:0000077	Segmentation:14-19 somites
ZDB-GENE-030131-9829	jhdm1da	jumonji C domain containing histone demethylase 1 homolog Da (S. cerevisiae)	2	tail bud	ZFA:0000077	Pharyngula:Prim-5
ZDB-GENE-030131-9860	zfp36l1a	zinc finger protein 36, C3H type-like 1a	2	tail bud	ZFA:0000077	Segmentation:10-13 somites
ZDB-GENE-030131-9860	zfp36l1a	zinc finger protein 36, C3H type-like 1a	2	tail bud	ZFA:0000077	Segmentation:14-19 somites
ZDB-GENE-030131-9878	noc3l	nucleolar complex associated 3 homolog (S. cerevisiae)	2	tail bud	ZFA:0000077	Segmentation:10-13 somites
ZDB-GENE-030131-9878	noc3l	nucleolar complex associated 3 homolog (S. cerevisiae)	2	tail bud	ZFA:0000077	Segmentation:1-4 somites
ZDB-GENE-030131-9906	lmbr1l	limb region 1 like	2	tail bud	ZFA:0000077	Pharyngula:Prim-5
ZDB-GENE-030131-9906	lmbr1l	limb region 1 like	2	tail bud	ZFA:0000077	Segmentation:10-13 somites
ZDB-GENE-030131-9906	lmbr1l	limb region 1 like	2	tail bud	ZFA:0000077	Segmentation:14-19 somites
ZDB-GENE-030411-2	seph	selenoprotein H	2	tail bud	ZFA:0000077	Segmentation:5-9 somites
ZDB-GENE-030515-2	pinx1	pin2/trf1-interacting protein 1	2	tail bud	ZFA:0000077	Segmentation:10-13 somites
ZDB-GENE-030515-2	pinx1	pin2/trf1-interacting protein 1	2	tail bud	ZFA:0000077	Segmentation:1-4 somites
ZDB-GENE-030515-4	gid8b	GID complex subunit 8 homolog b (S. cerevisiae)	2	tail bud	ZFA:0000077	Segmentation:14-19 somites
ZDB-GENE-030828-7	znfl2a	zinc finger-like gene 2a	2	tail bud	ZFA:0000077	Segmentation:5-9 somites
ZDB-GENE-030909-1	sox2	SRY-box containing gene 2	2	tail bud	ZFA:0000077	Segmentation:10-13 somites
ZDB-GENE-030909-1	sox2	SRY-box containing gene 2	2	tail bud	ZFA:0000077	Segmentation:5-9 somites
ZDB-GENE-031010-44	arhgap29b	Rho GTPase activating protein 29b	2	tail bud	ZFA:0000077	Pharyngula:Prim-5
ZDB-GENE-031010-44	arhgap29b	Rho GTPase activating protein 29b	2	tail bud	ZFA:0000077	Segmentation:10-13 somites
ZDB-GENE-031010-44	arhgap29b	Rho GTPase activating protein 29b	2	tail bud	ZFA:0000077	Segmentation:1-4 somites
ZDB-GENE-031010-44	arhgap29b	Rho GTPase activating protein 29b	2	tail bud	ZFA:0000077	Segmentation:20-25 somites
ZDB-GENE-031030-4	tob1a	transducer of ERBB2, 1a	2	tail bud	ZFA:0000077	Gastrula:Bud
ZDB-GENE-040308-1	traf4a	tnf receptor-associated factor 4a	2	tail bud	ZFA:0000077	Segmentation:14-19 somites
ZDB-GENE-040426-1979	zfand5a	zinc finger, AN1-type domain 5a	2	tail bud	ZFA:0000077	Pharyngula:Prim-5
ZDB-GENE-040426-1979	zfand5a	zinc finger, AN1-type domain 5a	2	tail bud	ZFA:0000077	Segmentation:14-19 somites
ZDB-GENE-040426-1979	zfand5a	zinc finger, AN1-type domain 5a	2	tail bud	ZFA:0000077	Segmentation:20-25 somites
ZDB-GENE-040426-2160	ywhabb	tyrosine 3-monooxygenase/tryptophan 5-monooxygenase activation protein, beta polypeptide b	2	tail bud	ZFA:0000077	Segmentation:14-19 somites
ZDB-GENE-040426-2204	sqstm1	sequestosome 1	2	tail bud	ZFA:0000077	Segmentation:14-19 somites
ZDB-GENE-040426-2308	six1b	sine oculis homeobox homolog 1b	2	tail bud	ZFA:0000077	Segmentation:14-19 somites
ZDB-GENE-040426-2500	lnx2b	ligand of numb-protein X 2b	2	tail bud	ZFA:0000077	Segmentation:14-19 somites
ZDB-GENE-040629-2	sp7	Sp7 transcription factor	2	tail bud	ZFA:0000077	Segmentation:1-4 somites
ZDB-GENE-040718-395	slc38a3	solute carrier family 38, member 3	2	tail bud	ZFA:0000077	Segmentation:10-13 somites
ZDB-GENE-040718-395	slc38a3	solute carrier family 38, member 3	2	tail bud	ZFA:0000077	Segmentation:1-4 somites
ZDB-GENE-040801-150	rgs3	regulator of G-protein signaling 3	2	tail bud	ZFA:0000077	Segmentation:10-13 somites
ZDB-GENE-040801-237	ube2e2	ubiquitin-conjugating enzyme E2E 2	2	tail bud	ZFA:0000077	Segmentation:5-9 somites
ZDB-GENE-050309-32	jhdm1db	jumonji C domain containing histone demethylase 1 homolog Db (S. cerevisiae)	2	tail bud	ZFA:0000077	Pharyngula:Prim-5
ZDB-GENE-050417-286	st3gal2l	ST3 beta-galactoside alpha-2,3-sialyltransferase 2, like	2	tail bud	ZFA:0000077	Pharyngula:Prim-5
ZDB-GENE-050417-286	st3gal2l	ST3 beta-galactoside alpha-2,3-sialyltransferase 2, like	2	tail bud	ZFA:0000077	Segmentation:26+ somites
ZDB-GENE-050510-1	cdx1a	caudal type homeo box transcription factor 1 a	2	tail bud	ZFA:0000077	Segmentation:14-19 somites
ZDB-GENE-050622-9	sf3b2	splicing factor 3b, subunit 2	2	tail bud	ZFA:0000077	Gastrula:Bud
ZDB-GENE-060328-2	sall4	sal-like 4 (Drosophila)	2	tail bud	ZFA:0000077	Segmentation:5-9 somites
ZDB-GENE-060522-1	smyd1b	SET and MYND domain containing 1b	2	tail bud	ZFA:0000077	Pharyngula:Prim-5
ZDB-GENE-070321-1	osr1	odd-skipped related 1 (Drosophila)	2	tail bud	ZFA:0000077	Segmentation:14-19 somites
ZDB-GENE-980526-166	shha	sonic hedgehog a	2	tail bud	ZFA:0000077	Pharyngula:Prim-5
ZDB-GENE-980526-166	shha	sonic hedgehog a	2	tail bud	ZFA:0000077	Segmentation:20-25 somites
ZDB-GENE-980526-176	ccnd1	cyclin D1	2	tail bud	ZFA:0000077	Segmentation:5-9 somites
ZDB-GENE-980526-312	msxe	muscle segment homeobox E	2	tail bud	ZFA:0000077	Segmentation:10-13 somites
ZDB-GENE-980526-312	msxe	muscle segment homeobox E	2	tail bud	ZFA:0000077	Segmentation:1-4 somites
ZDB-GENE-980526-70	hoxb5a	homeo box B5a	2	tail bud	ZFA:0000077	Segmentation:10-13 somites
ZDB-GENE-990415-111	hoxc11a	homeo box C11a	2	tail bud	ZFA:0000077	Segmentation:26+ somites
ZDB-GENE-990415-112	hoxc4a	homeo box C4a	2	tail bud	ZFA:0000077	Segmentation:14-19 somites
ZDB-GENE-990415-113	hoxc6a	homeo box C6a	2	tail bud	ZFA:0000077	Pharyngula:Prim-5
ZDB-GENE-990415-113	hoxc6a	homeo box C6a	2	tail bud	ZFA:0000077	Segmentation:10-13 somites
ZDB-GENE-990415-113	hoxc6a	homeo box C6a	2	tail bud	ZFA:0000077	Segmentation:1-4 somites
ZDB-GENE-990415-113	hoxc6a	homeo box C6a	2	tail bud	ZFA:0000077	Segmentation:20-25 somites
ZDB-GENE-990415-114	hoxc8a	homeo box C8a	2	tail bud	ZFA:0000077	Segmentation:14-19 somites
ZDB-GENE-990415-255	snai1a	snail homolog 1a (Drosophila)	2	tail bud	ZFA:0000077	Gastrula:Bud
ZDB-GENE-990415-255	snai1a	snail homolog 1a (Drosophila)	2	tail bud	ZFA:0000077	Segmentation:26+ somites
ZDB-GENE-990415-255	snai1a	snail homolog 1a (Drosophila)	2	tail bud	ZFA:0000077	Segmentation:5-9 somites
ZDB-GENE-990415-47	dld	deltaD	2	tail bud	ZFA:0000077	Segmentation:5-9 somites
ZDB-GENE-990415-75	flh	floating head	2	tail bud	ZFA:0000077	Segmentation:14-19 somites
ZDB-GENE-990415-98	hoxa2b	homeo box A2b	2	tail bud	ZFA:0000077	Segmentation:5-9 somites
ZDB-GENE-000125-4	dlc	deltaC	2	tail bud	ZFA:0000077	Pharyngula:Prim-5
ZDB-GENE-000125-4	dlc	deltaC	2	tail bud	ZFA:0000077	Segmentation:10-13 somites
ZDB-GENE-000125-4	dlc	deltaC	2	tail bud	ZFA:0000077	Segmentation:5-9 somites
ZDB-GENE-000329-2	hoxb7a	homeo box B7a	2	tail bud	ZFA:0000077	Segmentation:10-13 somites
ZDB-GENE-000330-5	cdc25	cell division cycle 25 homolog	2	tail bud	ZFA:0000077	Segmentation:10-13 somites
ZDB-GENE-000330-5	cdc25	cell division cycle 25 homolog	2	tail bud	ZFA:0000077	Segmentation:5-9 somites
ZDB-GENE-000403-2	axin2	axin 2 (conductin, axil)	2	tail bud	ZFA:0000077	Segmentation:10-13 somites
ZDB-GENE-000406-10	ccnb1	cyclin B1	2	tail bud	ZFA:0000077	Segmentation:10-13 somites
ZDB-GENE-000607-82	wwp2	WW domain containing E3 ubiquitin protein ligase 2	2	tail bud	ZFA:0000077	Pharyngula:Prim-5
ZDB-GENE-000822-3	hoxc11b	homeo box C11b	2	tail bud	ZFA:0000077	Segmentation:14-19 somites
ZDB-GENE-000822-3	hoxc11b	homeo box C11b	2	tail bud	ZFA:0000077	Segmentation:26+ somites
ZDB-GENE-000822-5	hoxc13b	homeo box C13b	2	tail bud	ZFA:0000077	Pharyngula:Prim-5
ZDB-GENE-010108-1	vox	ventral homeobox	2	tail bud	ZFA:0000077	Segmentation:14-19 somites
ZDB-GENE-010108-2	vent	ventral expressed homeobox	2	tail bud	ZFA:0000077	Segmentation:20-25 somites
ZDB-GENE-020418-1	ccna2	cyclin A2	2	tail bud	ZFA:0000077	Segmentation:10-13 somites
ZDB-GENE-020620-2	bty	bloodthirsty	2	tail bud	ZFA:0000077	Segmentation:5-9 somites
ZDB-GENE-021030-2	ccnf	cyclin F	2	tail bud	ZFA:0000077	Segmentation:10-13 somites
ZDB-GENE-021030-2	ccnf	cyclin F	2	tail bud	ZFA:0000077	Segmentation:5-9 somites
ZDB-GENE-030131-2152	prickle1b	prickle homolog 1 (Drosophila) b	2	tail bud	ZFA:0000077	Segmentation:10-13 somites
ZDB-GENE-030131-2152	prickle1b	prickle homolog 1 (Drosophila) b	2	tail bud	ZFA:0000077	Segmentation:14-19 somites
ZDB-GENE-030131-2152	prickle1b	prickle homolog 1 (Drosophila) b	2	tail bud	ZFA:0000077	Segmentation:5-9 somites
ZDB-GENE-030131-2773	trim33	tripartite motif-containing 33	2	tail bud	ZFA:0000077	Segmentation:5-9 somites
ZDB-GENE-030131-4199	tagln3b	transgelin 3b	2	tail bud	ZFA:0000077	Segmentation:5-9 somites
ZDB-GENE-030131-5379	kdm5ba	lysine (K)-specific demethylase 5Ba	2	tail bud	ZFA:0000077	Pharyngula:Prim-5
ZDB-GENE-030131-5861	gnai2	guanine nucleotide binding protein (G protein), alpha inhibiting activity polypeptide 2	2	tail bud	ZFA:0000077	Segmentation:5-9 somites
ZDB-GENE-030131-7135	ywhaqb	tyrosine 3-monooxygenase/tryptophan 5-monooxygenase activation protein, theta polypeptide b	2	tail bud	ZFA:0000077	Segmentation:14-19 somites
ZDB-GENE-030131-7393	grnb	granulin b	2	tail bud	ZFA:0000077	Segmentation:20-25 somites
ZDB-GENE-030131-779	ywhae1	tyrosine 3-monooxygenase/tryptophan 5-monooxygenase activation protein, epsilon polypeptide 1	2	tail bud	ZFA:0000077	Segmentation:14-19 somites
ZDB-GENE-030131-9646	aif1l	allograft inflammatory factor 1-like	2	tail bud	ZFA:0000077	Segmentation:5-9 somites
ZDB-GENE-030131-9748	tacc2	transforming, acidic coiled-coil containing protein 2	2	tail bud	ZFA:0000077	Segmentation:10-13 somites
ZDB-GENE-030131-9829	jhdm1da	jumonji C domain containing histone demethylase 1 homolog Da (S. cerevisiae)	2	tail bud	ZFA:0000077	Segmentation:10-13 somites
ZDB-GENE-030131-9829	jhdm1da	jumonji C domain containing histone demethylase 1 homolog Da (S. cerevisiae)	2	tail bud	ZFA:0000077	Segmentation:14-19 somites
ZDB-GENE-030131-9829	jhdm1da	jumonji C domain containing histone demethylase 1 homolog Da (S. cerevisiae)	2	tail bud	ZFA:0000077	Segmentation:5-9 somites
ZDB-GENE-030131-9833	trip11	thyroid hormone receptor interactor 11	2	tail bud	ZFA:0000077	Pharyngula:Prim-5
ZDB-GENE-030131-9834	ptprk	protein tyrosine phosphatase, receptor type, K	2	tail bud	ZFA:0000077	Segmentation:10-13 somites
ZDB-GENE-030131-9834	ptprk	protein tyrosine phosphatase, receptor type, K	2	tail bud	ZFA:0000077	Segmentation:5-9 somites
ZDB-GENE-030131-9906	lmbr1l	limb region 1 like	2	tail bud	ZFA:0000077	Segmentation:1-4 somites
ZDB-GENE-030219-217	creb3l1	cAMP responsive element binding protein 3-like 1	2	tail bud	ZFA:0000077	Pharyngula:Prim-5
ZDB-GENE-030328-22	sb:cb663	sb:cb663	2	tail bud	ZFA:0000077	Segmentation:14-19 somites
ZDB-GENE-030328-22	sb:cb663	sb:cb663	2	tail bud	ZFA:0000077	Segmentation:5-9 somites
ZDB-GENE-030411-2	seph	selenoprotein H	2	tail bud	ZFA:0000077	Segmentation:1-4 somites
ZDB-GENE-030515-4	gid8b	GID complex subunit 8 homolog b (S. cerevisiae)	2	tail bud	ZFA:0000077	Segmentation:1-4 somites
ZDB-GENE-030516-4	ypel3	yippee-like 3	2	tail bud	ZFA:0000077	Segmentation:5-9 somites
ZDB-GENE-030724-6	prickle2	prickle-like 2 (Drosophila)	2	tail bud	ZFA:0000077	Segmentation:5-9 somites
ZDB-GENE-030813-1	ved	ventrally expressed dharma/bozozok antagonist	2	tail bud	ZFA:0000077	Segmentation:14-19 somites
ZDB-GENE-030813-1	ved	ventrally expressed dharma/bozozok antagonist	2	tail bud	ZFA:0000077	Segmentation:26+ somites
ZDB-GENE-030826-26	eif4ebp3l	eukaryotic translation initiation factor 4E binding protein 3, like	2	tail bud	ZFA:0000077	Segmentation:1-4 somites
ZDB-GENE-030828-7	znfl2a	zinc finger-like gene 2a	2	tail bud	ZFA:0000077	Gastrula:Bud
ZDB-GENE-031002-50	znf395	zinc finger protein 395	2	tail bud	ZFA:0000077	Pharyngula:Prim-5
ZDB-GENE-031030-4	tob1a	transducer of ERBB2, 1a	2	tail bud	ZFA:0000077	Segmentation:1-4 somites
ZDB-GENE-040426-1083	bbs5	Bardet-Biedl syndrome 5	2	tail bud	ZFA:0000077	Segmentation:14-19 somites
ZDB-GENE-040426-2232	map1lc3a	microtubule-associated protein 1 light chain 3 alpha	2	tail bud	ZFA:0000077	Segmentation:14-19 somites
ZDB-GENE-040426-2313	sp9	sp9 transcription factor	2	tail bud	ZFA:0000077	Segmentation:14-19 somites
ZDB-GENE-040426-2755	elovl1b	elongation of very long chain fatty acids (FEN1/Elo2, SUR4/Elo3, yeast)-like 1b	2	tail bud	ZFA:0000077	Segmentation:20-25 somites
ZDB-GENE-040426-918	lpp	LIM domain containing preferred translocation partner in lipoma	2	tail bud	ZFA:0000077	Gastrula:Bud
ZDB-GENE-040615-1	nkx1.2la	NK1 transcription factor related 2-like,a	2	tail bud	ZFA:0000077	Segmentation:10-13 somites
ZDB-GENE-040615-1	nkx1.2la	NK1 transcription factor related 2-like,a	2	tail bud	ZFA:0000077	Segmentation:14-19 somites
ZDB-GENE-040615-1	nkx1.2la	NK1 transcription factor related 2-like,a	2	tail bud	ZFA:0000077	Segmentation:5-9 somites
ZDB-GENE-040629-2	sp7	Sp7 transcription factor	2	tail bud	ZFA:0000077	Segmentation:10-13 somites
ZDB-GENE-040629-2	sp7	Sp7 transcription factor	2	tail bud	ZFA:0000077	Segmentation:5-9 somites
ZDB-GENE-040718-149	meox1	mesenchyme homeobox 1	2	tail bud	ZFA:0000077	Pharyngula:Prim-5
ZDB-GENE-040718-395	slc38a3	solute carrier family 38, member 3	2	tail bud	ZFA:0000077	Segmentation:14-19 somites
ZDB-GENE-040718-395	slc38a3	solute carrier family 38, member 3	2	tail bud	ZFA:0000077	Segmentation:5-9 somites
ZDB-GENE-040801-150	rgs3	regulator of G-protein signaling 3	2	tail bud	ZFA:0000077	Segmentation:5-9 somites
ZDB-GENE-040801-237	ube2e2	ubiquitin-conjugating enzyme E2E 2	2	tail bud	ZFA:0000077	Segmentation:1-4 somites
ZDB-GENE-040827-4	pkd2	polycystic kidney disease 2	2	tail bud	ZFA:0000077	Gastrula:Bud
ZDB-GENE-050417-286	st3gal2l	ST3 beta-galactoside alpha-2,3-sialyltransferase 2, like	2	tail bud	ZFA:0000077	Segmentation:1-4 somites
ZDB-GENE-050417-356	mllt3	myeloid/lymphoid or mixed lineage-leukemia translocation to 3 homolog (Drosophila)	2	tail bud	ZFA:0000077	Segmentation:1-4 somites
ZDB-GENE-050510-1	cdx1a	caudal type homeo box transcription factor 1 a	2	tail bud	ZFA:0000077	Segmentation:1-4 somites
ZDB-GENE-050913-91	zgc:113886	zgc:113886	2	tail bud	ZFA:0000077	Segmentation:14-19 somites
ZDB-GENE-060130-104	pdlim3b	PDZ and LIM domain 3b	2	tail bud	ZFA:0000077	Segmentation:14-19 somites
ZDB-GENE-060315-3	cnpy1	canopy1	2	tail bud	ZFA:0000077	Pharyngula:Prim-5
ZDB-GENE-060328-2	sall4	sal-like 4 (Drosophila)	2	tail bud	ZFA:0000077	Segmentation:1-4 somites
ZDB-GENE-060503-322	cactin	cactin	2	tail bud	ZFA:0000077	Segmentation:10-13 somites
ZDB-GENE-080717-1	zeb2b	zinc finger E-box binding homeobox 2b	2	tail bud	ZFA:0000077	Segmentation:1-4 somites
ZDB-GENE-980526-176	ccnd1	cyclin D1	2	tail bud	ZFA:0000077	Segmentation:10-13 somites
ZDB-GENE-980526-212	dlx2a	distal-less homeobox gene 2a	2	tail bud	ZFA:0000077	Segmentation:26+ somites
ZDB-GENE-980526-290	hoxb1b	homeo box B1b	2	tail bud	ZFA:0000077	Segmentation:10-13 somites
ZDB-GENE-980526-290	hoxb1b	homeo box B1b	2	tail bud	ZFA:0000077	Segmentation:14-19 somites
ZDB-GENE-980526-290	hoxb1b	homeo box B1b	2	tail bud	ZFA:0000077	Segmentation:5-9 somites
ZDB-GENE-980526-330	cdx4	caudal type homeo box transcription factor 4	2	tail bud	ZFA:0000077	Gastrula:Bud
ZDB-GENE-980526-395	sox11a	SRY-box containing gene 11a	2	tail bud	ZFA:0000077	Gastrula:Bud
ZDB-GENE-990415-111	hoxc11a	homeo box C11a	2	tail bud	ZFA:0000077	Segmentation:10-13 somites
ZDB-GENE-990415-111	hoxc11a	homeo box C11a	2	tail bud	ZFA:0000077	Segmentation:14-19 somites
ZDB-GENE-990415-111	hoxc11a	homeo box C11a	2	tail bud	ZFA:0000077	Segmentation:20-25 somites
ZDB-GENE-990415-111	hoxc11a	homeo box C11a	2	tail bud	ZFA:0000077	Segmentation:5-9 somites
ZDB-GENE-990415-114	hoxc8a	homeo box C8a	2	tail bud	ZFA:0000077	Segmentation:1-4 somites
ZDB-GENE-990415-119	hoxd13a	homeo box D13a	2	tail bud	ZFA:0000077	Pharyngula:Prim-5
ZDB-GENE-990415-255	snai1a	snail homolog 1a (Drosophila)	2	tail bud	ZFA:0000077	Segmentation:10-13 somites
ZDB-GENE-990415-255	snai1a	snail homolog 1a (Drosophila)	2	tail bud	ZFA:0000077	Segmentation:20-25 somites
ZDB-GENE-990415-47	dld	deltaD	2	tail bud	ZFA:0000077	Segmentation:10-13 somites
ZDB-GENE-990415-49	dlx5a	distal-less homeobox gene 5a	2	tail bud	ZFA:0000077	Segmentation:14-19 somites
ZDB-GENE-990415-98	hoxa2b	homeo box A2b	2	tail bud	ZFA:0000077	Segmentation:10-13 somites
ZDB-GENE-000403-2	axin2	axin 2 (conductin, axil)	2	tail bud	ZFA:0000077	Segmentation:1-4 somites
ZDB-GENE-000406-10	ccnb1	cyclin B1	2	tail bud	ZFA:0000077	Segmentation:1-4 somites
ZDB-GENE-000406-10	ccnb1	cyclin B1	2	tail bud	ZFA:0000077	Segmentation:5-9 somites
ZDB-GENE-000607-13	sox5	SRY-box containing gene 5	2	tail bud	ZFA:0000077	Segmentation:20-25 somites
ZDB-GENE-000607-49	lphn2a	latrophilin 2a	2	tail bud	ZFA:0000077	Pharyngula:Prim-5
ZDB-GENE-000822-5	hoxc13b	homeo box C13b	2	tail bud	ZFA:0000077	Segmentation:20-25 somites
ZDB-GENE-010108-1	vox	ventral homeobox	2	tail bud	ZFA:0000077	Gastrula:Bud
ZDB-GENE-010702-1	lmo4a	LIM domain only 4a	2	tail bud	ZFA:0000077	Pharyngula:Prim-5
ZDB-GENE-020228-2	sall1a	sal-like 1a (Drosophila)	2	tail bud	ZFA:0000077	Segmentation:14-19 somites
ZDB-GENE-020228-2	sall1a	sal-like 1a (Drosophila)	2	tail bud	ZFA:0000077	Segmentation:26+ somites
ZDB-GENE-020925-1	dnah9	dynein, axonemal, heavy polypeptide 9	2	tail bud	ZFA:0000077	Segmentation:5-9 somites
ZDB-GENE-021030-2	ccnf	cyclin F	2	tail bud	ZFA:0000077	Segmentation:1-4 somites
ZDB-GENE-030131-2152	prickle1b	prickle homolog 1 (Drosophila) b	2	tail bud	ZFA:0000077	Segmentation:1-4 somites
ZDB-GENE-030131-2193	prdm1a	PR domain containing 1a, with ZNF domain	2	tail bud	ZFA:0000077	Segmentation:14-19 somites
ZDB-GENE-030131-2248	dennd5b	DENN/MADD domain containing 5B	2	tail bud	ZFA:0000077	Segmentation:10-13 somites
ZDB-GENE-030131-267	brd4	bromodomain containing 4	2	tail bud	ZFA:0000077	Segmentation:14-19 somites
ZDB-GENE-030131-2773	trim33	tripartite motif-containing 33	2	tail bud	ZFA:0000077	Segmentation:10-13 somites
ZDB-GENE-030131-448	ywhabl	tyrosine 3-monooxygenase/tryptophan 5-monooxygenase activation protein, beta polypeptide like	2	tail bud	ZFA:0000077	Segmentation:14-19 somites
ZDB-GENE-030131-8434	grna	granulin a	2	tail bud	ZFA:0000077	Segmentation:14-19 somites
ZDB-GENE-030131-8434	grna	granulin a	2	tail bud	ZFA:0000077	Segmentation:20-25 somites
ZDB-GENE-030131-9653	gsna	gelsolin a	2	tail bud	ZFA:0000077	Gastrula:Bud
ZDB-GENE-030131-9748	tacc2	transforming, acidic coiled-coil containing protein 2	2	tail bud	ZFA:0000077	Segmentation:1-4 somites
ZDB-GENE-030131-9829	jhdm1da	jumonji C domain containing histone demethylase 1 homolog Da (S. cerevisiae)	2	tail bud	ZFA:0000077	Segmentation:1-4 somites
ZDB-GENE-030131-9833	trip11	thyroid hormone receptor interactor 11	2	tail bud	ZFA:0000077	Segmentation:20-25 somites
ZDB-GENE-030131-9833	trip11	thyroid hormone receptor interactor 11	2	tail bud	ZFA:0000077	Segmentation:26+ somites
ZDB-GENE-030131-9834	ptprk	protein tyrosine phosphatase, receptor type, K	2	tail bud	ZFA:0000077	Segmentation:1-4 somites
ZDB-GENE-030131-9860	zfp36l1a	zinc finger protein 36, C3H type-like 1a	2	tail bud	ZFA:0000077	Segmentation:1-4 somites
ZDB-GENE-030131-9878	noc3l	nucleolar complex associated 3 homolog (S. cerevisiae)	2	tail bud	ZFA:0000077	Segmentation:5-9 somites
ZDB-GENE-030131-9906	lmbr1l	limb region 1 like	2	tail bud	ZFA:0000077	Segmentation:20-25 somites
ZDB-GENE-030131-9906	lmbr1l	limb region 1 like	2	tail bud	ZFA:0000077	Segmentation:26+ somites
ZDB-GENE-030131-9906	lmbr1l	limb region 1 like	2	tail bud	ZFA:0000077	Segmentation:5-9 somites
ZDB-GENE-030219-137	rreb1a	ras responsive element binding protein 1a	2	tail bud	ZFA:0000077	Segmentation:20-25 somites
ZDB-GENE-030411-2	seph	selenoprotein H	2	tail bud	ZFA:0000077	Segmentation:10-13 somites
ZDB-GENE-030411-2	seph	selenoprotein H	2	tail bud	ZFA:0000077	Segmentation:14-19 somites
ZDB-GENE-030515-2	pinx1	pin2/trf1-interacting protein 1	2	tail bud	ZFA:0000077	Segmentation:5-9 somites
ZDB-GENE-030515-4	gid8b	GID complex subunit 8 homolog b (S. cerevisiae)	2	tail bud	ZFA:0000077	Segmentation:10-13 somites
ZDB-GENE-030515-4	gid8b	GID complex subunit 8 homolog b (S. cerevisiae)	2	tail bud	ZFA:0000077	Segmentation:5-9 somites
ZDB-GENE-030708-2	zic3	zic family member 3 heterotaxy 1 (odd-paired homolog, Drosophila)	2	tail bud	ZFA:0000077	Pharyngula:Prim-5
ZDB-GENE-030708-2	zic3	zic family member 3 heterotaxy 1 (odd-paired homolog, Drosophila)	2	tail bud	ZFA:0000077	Segmentation:10-13 somites
ZDB-GENE-030724-6	prickle2	prickle-like 2 (Drosophila)	2	tail bud	ZFA:0000077	Segmentation:1-4 somites
ZDB-GENE-030826-26	eif4ebp3l	eukaryotic translation initiation factor 4E binding protein 3, like	2	tail bud	ZFA:0000077	Segmentation:10-13 somites
ZDB-GENE-030826-26	eif4ebp3l	eukaryotic translation initiation factor 4E binding protein 3, like	2	tail bud	ZFA:0000077	Segmentation:5-9 somites
ZDB-GENE-030828-7	znfl2a	zinc finger-like gene 2a	2	tail bud	ZFA:0000077	Segmentation:10-13 somites
ZDB-GENE-030828-7	znfl2a	zinc finger-like gene 2a	2	tail bud	ZFA:0000077	Segmentation:14-19 somites
ZDB-GENE-031002-50	znf395	zinc finger protein 395	2	tail bud	ZFA:0000077	Segmentation:20-25 somites
ZDB-GENE-031002-50	znf395	zinc finger protein 395	2	tail bud	ZFA:0000077	Segmentation:26+ somites
ZDB-GENE-031010-44	arhgap29b	Rho GTPase activating protein 29b	2	tail bud	ZFA:0000077	Segmentation:14-19 somites
ZDB-GENE-031030-4	tob1a	transducer of ERBB2, 1a	2	tail bud	ZFA:0000077	Segmentation:5-9 somites
ZDB-GENE-040308-1	traf4a	tnf receptor-associated factor 4a	2	tail bud	ZFA:0000077	Segmentation:26+ somites
ZDB-GENE-040426-2329	sort1a	sortilin 1a	2	tail bud	ZFA:0000077	Segmentation:14-19 somites
ZDB-GENE-040426-2329	sort1a	sortilin 1a	2	tail bud	ZFA:0000077	Segmentation:5-9 somites
ZDB-GENE-040426-2755	elovl1b	elongation of very long chain fatty acids (FEN1/Elo2, SUR4/Elo3, yeast)-like 1b	2	tail bud	ZFA:0000077	Pharyngula:Prim-5
ZDB-GENE-040426-2823	sec23a	Sec23 homolog A (S. cerevisiae)	2	tail bud	ZFA:0000077	Segmentation:20-25 somites
ZDB-GENE-040426-758	slc25a32a	solute carrier family 25, member 32a	2	tail bud	ZFA:0000077	Segmentation:14-19 somites
ZDB-GENE-040426-758	slc25a32a	solute carrier family 25, member 32a	2	tail bud	ZFA:0000077	Segmentation:5-9 somites
ZDB-GENE-040615-1	nkx1.2la	NK1 transcription factor related 2-like,a	2	tail bud	ZFA:0000077	Segmentation:1-4 somites
ZDB-GENE-040801-150	rgs3	regulator of G-protein signaling 3	2	tail bud	ZFA:0000077	Segmentation:20-25 somites
ZDB-GENE-050327-41	ippk	inositol 1,3,4,5,6-pentakisphosphate 2-kinase	2	tail bud	ZFA:0000077	Segmentation:5-9 somites
ZDB-GENE-050417-286	st3gal2l	ST3 beta-galactoside alpha-2,3-sialyltransferase 2, like	2	tail bud	ZFA:0000077	Segmentation:10-13 somites
ZDB-GENE-050417-286	st3gal2l	ST3 beta-galactoside alpha-2,3-sialyltransferase 2, like	2	tail bud	ZFA:0000077	Segmentation:14-19 somites
ZDB-GENE-050417-286	st3gal2l	ST3 beta-galactoside alpha-2,3-sialyltransferase 2, like	2	tail bud	ZFA:0000077	Segmentation:20-25 somites
ZDB-GENE-050417-286	st3gal2l	ST3 beta-galactoside alpha-2,3-sialyltransferase 2, like	2	tail bud	ZFA:0000077	Segmentation:5-9 somites
ZDB-GENE-050417-356	mllt3	myeloid/lymphoid or mixed lineage-leukemia translocation to 3 homolog (Drosophila)	2	tail bud	ZFA:0000077	Segmentation:10-13 somites
ZDB-GENE-050417-356	mllt3	myeloid/lymphoid or mixed lineage-leukemia translocation to 3 homolog (Drosophila)	2	tail bud	ZFA:0000077	Segmentation:14-19 somites
ZDB-GENE-050510-1	cdx1a	caudal type homeo box transcription factor 1 a	2	tail bud	ZFA:0000077	Segmentation:10-13 somites
ZDB-GENE-050510-1	cdx1a	caudal type homeo box transcription factor 1 a	2	tail bud	ZFA:0000077	Segmentation:20-25 somites
ZDB-GENE-050510-1	cdx1a	caudal type homeo box transcription factor 1 a	2	tail bud	ZFA:0000077	Segmentation:5-9 somites
ZDB-GENE-050622-9	sf3b2	splicing factor 3b, subunit 2	2	tail bud	ZFA:0000077	Segmentation:5-9 somites
ZDB-GENE-060328-2	sall4	sal-like 4 (Drosophila)	2	tail bud	ZFA:0000077	Segmentation:10-13 somites
ZDB-GENE-060328-2	sall4	sal-like 4 (Drosophila)	2	tail bud	ZFA:0000077	Segmentation:14-19 somites
ZDB-GENE-070912-553	zeb2a	zinc finger E-box binding homeobox 2a	2	tail bud	ZFA:0000077	Segmentation:1-4 somites
ZDB-GENE-980526-166	shha	sonic hedgehog a	2	tail bud	ZFA:0000077	Segmentation:5-9 somites
ZDB-GENE-980526-176	ccnd1	cyclin D1	2	tail bud	ZFA:0000077	Segmentation:1-4 somites
ZDB-GENE-980526-268	gata1a	GATA binding protein 1a	2	tail bud	ZFA:0000077	Segmentation:10-13 somites
ZDB-GENE-980526-290	hoxb1b	homeo box B1b	2	tail bud	ZFA:0000077	Segmentation:1-4 somites
ZDB-GENE-980526-330	cdx4	caudal type homeo box transcription factor 4	2	tail bud	ZFA:0000077	Segmentation:10-13 somites
ZDB-GENE-980526-330	cdx4	caudal type homeo box transcription factor 4	2	tail bud	ZFA:0000077	Segmentation:14-19 somites
ZDB-GENE-980526-330	cdx4	caudal type homeo box transcription factor 4	2	tail bud	ZFA:0000077	Segmentation:26+ somites
ZDB-GENE-980526-330	cdx4	caudal type homeo box transcription factor 4	2	tail bud	ZFA:0000077	Segmentation:5-9 somites
ZDB-GENE-980526-70	hoxb5a	homeo box B5a	2	tail bud	ZFA:0000077	Segmentation:14-19 somites
ZDB-GENE-990415-111	hoxc11a	homeo box C11a	2	tail bud	ZFA:0000077	Pharyngula:Prim-5
ZDB-GENE-990415-111	hoxc11a	homeo box C11a	2	tail bud	ZFA:0000077	Segmentation:1-4 somites
ZDB-GENE-990415-113	hoxc6a	homeo box C6a	2	tail bud	ZFA:0000077	Segmentation:14-19 somites
ZDB-GENE-990415-113	hoxc6a	homeo box C6a	2	tail bud	ZFA:0000077	Segmentation:5-9 somites
ZDB-GENE-990415-114	hoxc8a	homeo box C8a	2	tail bud	ZFA:0000077	Segmentation:10-13 somites
ZDB-GENE-990415-119	hoxd13a	homeo box D13a	2	tail bud	ZFA:0000077	Segmentation:14-19 somites
ZDB-GENE-990415-119	hoxd13a	homeo box D13a	2	tail bud	ZFA:0000077	Segmentation:20-25 somites
ZDB-GENE-990415-119	hoxd13a	homeo box D13a	2	tail bud	ZFA:0000077	Segmentation:26+ somites
ZDB-GENE-990415-255	snai1a	snail homolog 1a (Drosophila)	2	tail bud	ZFA:0000077	Gastrula:90%-epiboly
ZDB-GENE-990415-255	snai1a	snail homolog 1a (Drosophila)	2	tail bud	ZFA:0000077	Pharyngula:Prim-5
ZDB-GENE-990415-255	snai1a	snail homolog 1a (Drosophila)	2	tail bud	ZFA:0000077	Segmentation:1-4 somites
ZDB-GENE-990415-53	emx3	empty spiracles homeobox 3	2	tail bud	ZFA:0000077	Segmentation:14-19 somites
ZDB-GENE-990415-75	flh	floating head	2	tail bud	ZFA:0000077	Segmentation:5-9 somites
ZDB-GENE-990415-98	hoxa2b	homeo box A2b	2	tail bud	ZFA:0000077	Segmentation:1-4 somites
ZDB-GENE-990706-8	gli2a	GLI-Kruppel family member GLI2a	2	tail bud	ZFA:0000077	Gastrula:Bud
ZDB-GENE-040426-1310	gnai1	guanine nucleotide binding protein (G protein), alpha inhibiting activity polypeptide 1	2	taste bud	ZFA:0001074	Adult
ZDB-GENE-041121-9	gna11b	guanine nucleotide binding protein (G protein), alpha 11b (Gq class)	2	taste bud	ZFA:0001074	Adult
ZDB-GENE-070713-6	gnai3	guanine nucleotide binding protein (G protein), alpha inhibiting activity polypeptide 3	2	taste bud	ZFA:0001074	Adult
ZDB-GENE-030131-5861	gnai2	guanine nucleotide binding protein (G protein), alpha inhibiting activity polypeptide 2	2	taste bud	ZFA:0001074	Adult
ZDB-GENE-040808-7	gna14	guanine nucleotide binding protein (G protein), alpha 14	2	taste bud	ZFA:0001074	Adult
ZDB-GENE-050208-597	gna11a	guanine nucleotide binding protein (G protein), alpha 11a (Gq class)	2	taste bud	ZFA:0001074	Adult
ZDB-GENE-081105-76	gna14a	guanine nucleotide binding protein (G protein), alpha 14a	2	taste bud	ZFA:0001074	Adult
ZDB-GENE-030131-2229	gnaia	guanine nucleotide binding protein (G protein), alpha inhibiting activity polypeptide a	2	taste bud	ZFA:0001074	Adult
ZDB-GENE-030131-8365	gnai2l	guanine nucleotide binding protein (G protein), alpha inhibiting activity polypeptide 2, like	2	taste bud	ZFA:0001074	Adult
ZDB-GENE-081104-25	gnaq	guanine nucleotide binding protein (G protein), q polypeptide	2	taste bud	ZFA:0001074	Adult
ZDB-GENE-050114-3	lmx1b.2	LIM homeobox transcription factor 1, beta 2	2	tectal ventricle	ZFA:0000159	Pharyngula:Prim-5
ZDB-GENE-050114-2	lmx1b.1	LIM homeobox transcription factor 1, beta 1	2	tectal ventricle	ZFA:0000159	Pharyngula:Prim-5
ZDB-GENE-000210-15	btg2	B-cell translocation gene 2	2	tegmentum	ZFA:0000160	Pharyngula:High-pec
ZDB-GENE-000210-15	btg2	B-cell translocation gene 2	2	tegmentum	ZFA:0000160	Pharyngula:Prim-15
ZDB-GENE-000210-23	meis2b	myeloid ecotropic viral integration site 2b	2	tegmentum	ZFA:0000160	Pharyngula:Prim-15
ZDB-GENE-000328-3	fzd8a	frizzled homolog 8a	2	tegmentum	ZFA:0000160	Hatching:Long-pec
ZDB-GENE-000823-5	hoxa1a	homeo box A1a	2	tegmentum	ZFA:0000160	Hatching:Long-pec
ZDB-GENE-001120-1	lima1	LIM domain and actin binding 1	2	tegmentum	ZFA:0000160	Pharyngula:High-pec
ZDB-GENE-010111-1	sox19b	SRY-box containing gene 19b	2	tegmentum	ZFA:0000160	Hatching:Long-pec
ZDB-GENE-010726-1	btg1	B-cell translocation gene 1	2	tegmentum	ZFA:0000160	Pharyngula:Prim-25
ZDB-GENE-010726-1	btg1	B-cell translocation gene 1	2	tegmentum	ZFA:0000160	Segmentation:26+ somites
ZDB-GENE-011115-1	ywhag1	3-monooxygenase/tryptophan 5-monooxygenase activation protein, gamma polypeptide 1	2	tegmentum	ZFA:0000160	Segmentation:20-25 somites
ZDB-GENE-011128-2	jag1a	jagged 1a	2	tegmentum	ZFA:0000160	Pharyngula:Prim-25
ZDB-GENE-011128-2	jag1a	jagged 1a	2	tegmentum	ZFA:0000160	Segmentation:20-25 somites
ZDB-GENE-011128-3	jag2	jagged 2	2	tegmentum	ZFA:0000160	Pharyngula:High-pec
ZDB-GENE-020213-1	mkrn1	makorin, ring finger protein, 1	2	tegmentum	ZFA:0000160	Pharyngula:Prim-25
ZDB-GENE-020228-2	sall1a	sal-like 1a (Drosophila)	2	tegmentum	ZFA:0000160	Pharyngula:Prim-5
ZDB-GENE-020919-4	st8sia2	ST8 alpha-N-acetyl-neuraminide alpha-2,8-sialyltransferase 2	2	tegmentum	ZFA:0000160	Hatching:Long-pec
ZDB-GENE-020925-1	dnah9	dynein, axonemal, heavy polypeptide 9	2	tegmentum	ZFA:0000160	Pharyngula:Prim-5
ZDB-GENE-021115-6	lmo1	LIM domain only 1	2	tegmentum	ZFA:0000160	Pharyngula:Prim-5
ZDB-GENE-021220-1	ncs1a	neuronal calcium sensor 1a	2	tegmentum	ZFA:0000160	Pharyngula:Prim-25
ZDB-GENE-030131-1325	chpt1	choline phosphotransferase 1	2	tegmentum	ZFA:0000160	Pharyngula:High-pec
ZDB-GENE-030131-3654	sp8b	sp8 transcription factor b	2	tegmentum	ZFA:0000160	Pharyngula:High-pec
ZDB-GENE-030131-3654	sp8b	sp8 transcription factor b	2	tegmentum	ZFA:0000160	Pharyngula:Prim-15
ZDB-GENE-030131-3654	sp8b	sp8 transcription factor b	2	tegmentum	ZFA:0000160	Pharyngula:Prim-5
ZDB-GENE-030131-3844	uchl1	ubiquitin carboxyl-terminal esterase L1 (ubiquitin thiolesterase)	2	tegmentum	ZFA:0000160	Pharyngula:High-pec
ZDB-GENE-030131-3844	uchl1	ubiquitin carboxyl-terminal esterase L1 (ubiquitin thiolesterase)	2	tegmentum	ZFA:0000160	Pharyngula:Prim-5
ZDB-GENE-030131-4172	syne1a	spectrin repeat containing, nuclear envelope 1a	2	tegmentum	ZFA:0000160	Pharyngula:High-pec
ZDB-GENE-030131-4172	syne1a	spectrin repeat containing, nuclear envelope 1a	2	tegmentum	ZFA:0000160	Pharyngula:Prim-15
ZDB-GENE-030131-4172	syne1a	spectrin repeat containing, nuclear envelope 1a	2	tegmentum	ZFA:0000160	Pharyngula:Prim-5
ZDB-GENE-030131-5783	rasgef1ba	RasGEF domain family, member 1Ba	2	tegmentum	ZFA:0000160	Pharyngula:Prim-15
ZDB-GENE-030131-7146	arrdc2	arrestin domain containing 2	2	tegmentum	ZFA:0000160	Pharyngula:Prim-5
ZDB-GENE-030131-7577	zfhx3	zinc finger homeobox 3	2	tegmentum	ZFA:0000160	Hatching:Long-pec
ZDB-GENE-030131-9653	gsna	gelsolin a	2	tegmentum	ZFA:0000160	Pharyngula:Prim-15
ZDB-GENE-030131-9834	ptprk	protein tyrosine phosphatase, receptor type, K	2	tegmentum	ZFA:0000160	Pharyngula:Prim-15
ZDB-GENE-030131-9909	sipa1l1	signal-induced proliferation-associated 1 like 1	2	tegmentum	ZFA:0000160	Pharyngula:Prim-15
ZDB-GENE-030219-74	lmo7a	LIM domain only 7a	2	tegmentum	ZFA:0000160	Hatching:Long-pec
ZDB-GENE-030410-5	sepw1	selenoprotein W, 1	2	tegmentum	ZFA:0000160	Segmentation:20-25 somites
ZDB-GENE-030411-1	selt1b	selenoprotein T, 1b	2	tegmentum	ZFA:0000160	Segmentation:26+ somites
ZDB-GENE-030424-1	kdm5bb	lysine (K)-specific demethylase 5Bb	2	tegmentum	ZFA:0000160	Pharyngula:Prim-5
ZDB-GENE-030424-1	kdm5bb	lysine (K)-specific demethylase 5Bb	2	tegmentum	ZFA:0000160	Segmentation:26+ somites
ZDB-GENE-030429-10	zbtb10	zinc finger and BTB domain containing 10	2	tegmentum	ZFA:0000160	Hatching:Long-pec
ZDB-GENE-030429-10	zbtb10	zinc finger and BTB domain containing 10	2	tegmentum	ZFA:0000160	Pharyngula:Prim-15
ZDB-GENE-030616-624	znf536	zinc finger protein 536	2	tegmentum	ZFA:0000160	Hatching:Long-pec
ZDB-GENE-030616-624	znf536	zinc finger protein 536	2	tegmentum	ZFA:0000160	Pharyngula:Prim-15
ZDB-GENE-030722-5	arhgef1a	Rho guanine nucleotide exchange factor (GEF) 1a	2	tegmentum	ZFA:0000160	Pharyngula:Prim-25
ZDB-GENE-030829-65	btbd6b	BTB (POZ) domain containing 6b	2	tegmentum	ZFA:0000160	Pharyngula:Prim-25
ZDB-GENE-030829-65	btbd6b	BTB (POZ) domain containing 6b	2	tegmentum	ZFA:0000160	Segmentation:26+ somites
ZDB-GENE-031112-7	apc	adenomatosis polyposis coli	2	tegmentum	ZFA:0000160	Pharyngula:Prim-25
ZDB-GENE-031112-7	apc	adenomatosis polyposis coli	2	tegmentum	ZFA:0000160	Segmentation:26+ somites
ZDB-GENE-040121-3	sh3gl2	SH3-domain GRB2-like 2	2	tegmentum	ZFA:0000160	Pharyngula:Prim-25
ZDB-GENE-040121-3	sh3gl2	SH3-domain GRB2-like 2	2	tegmentum	ZFA:0000160	Segmentation:20-25 somites
ZDB-GENE-040308-1	traf4a	tnf receptor-associated factor 4a	2	tegmentum	ZFA:0000160	Pharyngula:High-pec
ZDB-GENE-040426-1171	zgc:63577	zgc:63577	2	tegmentum	ZFA:0000160	Pharyngula:High-pec
ZDB-GENE-040426-1171	zgc:63577	zgc:63577	2	tegmentum	ZFA:0000160	Pharyngula:Prim-15
ZDB-GENE-040426-1218	zmynd10	zinc finger, MYND-type containing 10	2	tegmentum	ZFA:0000160	Hatching:Long-pec
ZDB-GENE-040426-1218	zmynd10	zinc finger, MYND-type containing 10	2	tegmentum	ZFA:0000160	Pharyngula:Prim-15
ZDB-GENE-040426-1218	zmynd10	zinc finger, MYND-type containing 10	2	tegmentum	ZFA:0000160	Segmentation:20-25 somites
ZDB-GENE-040426-1274	sox4b	SRY-box containing gene 4b	2	tegmentum	ZFA:0000160	Segmentation:26+ somites
ZDB-GENE-040426-1446	irx2a	iroquois homeobox protein 2, a	2	tegmentum	ZFA:0000160	Segmentation:26+ somites
ZDB-GENE-040426-1457	shox2	short stature homeobox 2	2	tegmentum	ZFA:0000160	Pharyngula:Prim-25
ZDB-GENE-040426-1752	kcnip3	Kv channel interacting protein 3, calsenilin	2	tegmentum	ZFA:0000160	Pharyngula:Prim-25
ZDB-GENE-040426-1752	kcnip3	Kv channel interacting protein 3, calsenilin	2	tegmentum	ZFA:0000160	Segmentation:26+ somites
ZDB-GENE-040426-1905	znrf1	zinc and ring finger 1	2	tegmentum	ZFA:0000160	Pharyngula:Prim-5
ZDB-GENE-040426-2092	pdlim7	PDZ and LIM domain 7	2	tegmentum	ZFA:0000160	Hatching:Long-pec
ZDB-GENE-040426-2725	vamp1	vesicle-associated membrane protein 1	2	tegmentum	ZFA:0000160	Larval:Day 5
ZDB-GENE-040426-2725	vamp1	vesicle-associated membrane protein 1	2	tegmentum	ZFA:0000160	Pharyngula:High-pec
ZDB-GENE-040426-2725	vamp1	vesicle-associated membrane protein 1	2	tegmentum	ZFA:0000160	Pharyngula:Prim-15
ZDB-GENE-040426-2725	vamp1	vesicle-associated membrane protein 1	2	tegmentum	ZFA:0000160	Pharyngula:Prim-5
ZDB-GENE-040426-2815	syt11a	synaptotagmin XIa	2	tegmentum	ZFA:0000160	Pharyngula:Prim-15
ZDB-GENE-040426-2815	syt11a	synaptotagmin XIa	2	tegmentum	ZFA:0000160	Segmentation:20-25 somites
ZDB-GENE-040426-743	pik3r3b	phosphoinositide-3-kinase, regulatory subunit 3b (gamma)	2	tegmentum	ZFA:0000160	Segmentation:26+ somites
ZDB-GENE-040615-1	nkx1.2la	NK1 transcription factor related 2-like,a	2	tegmentum	ZFA:0000160	Pharyngula:High-pec
ZDB-GENE-040615-1	nkx1.2la	NK1 transcription factor related 2-like,a	2	tegmentum	ZFA:0000160	Pharyngula:Prim-15
ZDB-GENE-040615-1	nkx1.2la	NK1 transcription factor related 2-like,a	2	tegmentum	ZFA:0000160	Pharyngula:Prim-5
ZDB-GENE-040615-2	nkx1.2lb	NK1 transcription factor related 2-like,b	2	tegmentum	ZFA:0000160	Larval:Day 5
ZDB-GENE-040704-34	zgc:91860	zgc:91860	2	tegmentum	ZFA:0000160	Pharyngula:Prim-15
ZDB-GENE-040718-401	pdlim5a	PDZ and LIM domain 5a	2	tegmentum	ZFA:0000160	Hatching:Long-pec
ZDB-GENE-040801-44	homer1b	homer homolog 1b (Drosophila)	2	tegmentum	ZFA:0000160	Pharyngula:Prim-15
ZDB-GENE-040801-44	homer1b	homer homolog 1b (Drosophila)	2	tegmentum	ZFA:0000160	Segmentation:20-25 somites
ZDB-GENE-041114-100	pacrg	PARK2 co-regulated	2	tegmentum	ZFA:0000160	Pharyngula:Prim-25
ZDB-GENE-050208-123	mecom	MDS1 and EVI1 complex locus	2	tegmentum	ZFA:0000160	Pharyngula:Prim-5
ZDB-GENE-050320-96	cnih2	cornichon homolog 2 (Drosophila)	2	tegmentum	ZFA:0000160	Pharyngula:Prim-15
ZDB-GENE-050420-347	fgd4a	FYVE, RhoGEF and PH domain containing 4a	2	tegmentum	ZFA:0000160	Pharyngula:Prim-5
ZDB-GENE-050522-201	lmo3	LIM domain only 3	2	tegmentum	ZFA:0000160	Pharyngula:High-pec
ZDB-GENE-050522-201	lmo3	LIM domain only 3	2	tegmentum	ZFA:0000160	Pharyngula:Prim-5
ZDB-GENE-050522-310	zgc:112421	zgc:112421	2	tegmentum	ZFA:0000160	Segmentation:26+ somites
ZDB-GENE-050913-63	zgc:114104	zgc:114104	2	tegmentum	ZFA:0000160	Pharyngula:Prim-25
ZDB-GENE-060130-139	sb:eu669	sb:eu669	2	tegmentum	ZFA:0000160	Segmentation:26+ somites
ZDB-GENE-060328-2	sall4	sal-like 4 (Drosophila)	2	tegmentum	ZFA:0000160	Segmentation:26+ somites
ZDB-GENE-070308-5	pdlim4	PDZ and LIM domain 4	2	tegmentum	ZFA:0000160	Hatching:Long-pec
ZDB-GENE-070308-5	pdlim4	PDZ and LIM domain 4	2	tegmentum	ZFA:0000160	Pharyngula:Prim-15
ZDB-GENE-070330-1	drgx	dorsal root ganglia homeobox	2	tegmentum	ZFA:0000160	Larval:Day 4
ZDB-GENE-070330-1	drgx	dorsal root ganglia homeobox	2	tegmentum	ZFA:0000160	Larval:Day 5
ZDB-GENE-070330-1	drgx	dorsal root ganglia homeobox	2	tegmentum	ZFA:0000160	Pharyngula:Prim-5
ZDB-GENE-080225-6	si:ch211-197n1.2	si:ch211-197n1.2	2	tegmentum	ZFA:0000160	Hatching:Long-pec
ZDB-GENE-080225-6	si:ch211-197n1.2	si:ch211-197n1.2	2	tegmentum	ZFA:0000160	Pharyngula:Prim-25
ZDB-GENE-090218-26	sb:eu2485	sb:eu2485	2	tegmentum	ZFA:0000160	Pharyngula:Prim-15
ZDB-GENE-090218-26	sb:eu2485	sb:eu2485	2	tegmentum	ZFA:0000160	Segmentation:20-25 somites
ZDB-GENE-980526-114	dlb	deltaB	2	tegmentum	ZFA:0000160	Pharyngula:Prim-15
ZDB-GENE-980526-114	dlb	deltaB	2	tegmentum	ZFA:0000160	Segmentation:20-25 somites
ZDB-GENE-980526-166	shha	sonic hedgehog a	2	tegmentum	ZFA:0000160	Pharyngula:Prim-5
ZDB-GENE-980526-260	gata2a	GATA-binding protein 2a	2	tegmentum	ZFA:0000160	Pharyngula:Prim-5
ZDB-GENE-980526-29	dla	deltaA	2	tegmentum	ZFA:0000160	Segmentation:26+ somites
ZDB-GENE-980526-333	sox3	SRY-box containing gene 3	2	tegmentum	ZFA:0000160	Pharyngula:High-pec
ZDB-GENE-980526-333	sox3	SRY-box containing gene 3	2	tegmentum	ZFA:0000160	Pharyngula:Prim-15
ZDB-GENE-980526-333	sox3	SRY-box containing gene 3	2	tegmentum	ZFA:0000160	Pharyngula:Prim-5
ZDB-GENE-980526-364	evx1	even-skipped homeobox 1	2	tegmentum	ZFA:0000160	Pharyngula:Prim-25
ZDB-GENE-980526-364	evx1	even-skipped homeobox 1	2	tegmentum	ZFA:0000160	Segmentation:26+ somites
ZDB-GENE-980526-395	sox11a	SRY-box containing gene 11a	2	tegmentum	ZFA:0000160	Segmentation:26+ somites
ZDB-GENE-980526-403	nkx2.2a	NK2 transcription factor related 2a	2	tegmentum	ZFA:0000160	Hatching:Long-pec
ZDB-GENE-980526-403	nkx2.2a	NK2 transcription factor related 2a	2	tegmentum	ZFA:0000160	Pharyngula:High-pec
ZDB-GENE-980526-403	nkx2.2a	NK2 transcription factor related 2a	2	tegmentum	ZFA:0000160	Pharyngula:Prim-15
ZDB-GENE-980526-562	isl2a	islet2a	2	tegmentum	ZFA:0000160	Pharyngula:Prim-15
ZDB-GENE-990415-223	fzd7a	frizzled homolog 7a	2	tegmentum	ZFA:0000160	Pharyngula:Prim-5
ZDB-GENE-990415-229	fzd7b	frizzled homolog 7b	2	tegmentum	ZFA:0000160	Segmentation:26+ somites
ZDB-GENE-990415-82	gata3	GATA-binding protein 3	2	tegmentum	ZFA:0000160	Pharyngula:Prim-25
ZDB-GENE-990415-82	gata3	GATA-binding protein 3	2	tegmentum	ZFA:0000160	Segmentation:20-25 somites
ZDB-GENE-990415-82	gata3	GATA-binding protein 3	2	tegmentum	ZFA:0000160	Segmentation:26+ somites
ZDB-GENE-990715-6	sox21a	SRY-box containing gene 21a	2	tegmentum	ZFA:0000160	Pharyngula:Prim-25
ZDB-GENE-990715-6	sox21a	SRY-box containing gene 21a	2	tegmentum	ZFA:0000160	Pharyngula:Prim-5
ZDB-GENE-990715-6	sox21a	SRY-box containing gene 21a	2	tegmentum	ZFA:0000160	Segmentation:26+ somites
ZDB-GENE-000210-15	btg2	B-cell translocation gene 2	2	tegmentum	ZFA:0000160	Pharyngula:Prim-25
ZDB-GENE-000210-15	btg2	B-cell translocation gene 2	2	tegmentum	ZFA:0000160	Pharyngula:Prim-5
ZDB-GENE-000210-15	btg2	B-cell translocation gene 2	2	tegmentum	ZFA:0000160	Segmentation:26+ somites
ZDB-GENE-000210-23	meis2b	myeloid ecotropic viral integration site 2b	2	tegmentum	ZFA:0000160	Pharyngula:Prim-25
ZDB-GENE-000822-2	hoxc1a	homeo box C1a	2	tegmentum	ZFA:0000160	Pharyngula:Prim-15
ZDB-GENE-000823-5	hoxa1a	homeo box A1a	2	tegmentum	ZFA:0000160	Pharyngula:High-pec
ZDB-GENE-000823-5	hoxa1a	homeo box A1a	2	tegmentum	ZFA:0000160	Pharyngula:Prim-5
ZDB-GENE-001120-1	lima1	LIM domain and actin binding 1	2	tegmentum	ZFA:0000160	Pharyngula:Prim-15
ZDB-GENE-010111-1	sox19b	SRY-box containing gene 19b	2	tegmentum	ZFA:0000160	Segmentation:26+ somites
ZDB-GENE-011128-2	jag1a	jagged 1a	2	tegmentum	ZFA:0000160	Pharyngula:High-pec
ZDB-GENE-011128-2	jag1a	jagged 1a	2	tegmentum	ZFA:0000160	Pharyngula:Prim-5
ZDB-GENE-011128-3	jag2	jagged 2	2	tegmentum	ZFA:0000160	Hatching:Long-pec
ZDB-GENE-011128-3	jag2	jagged 2	2	tegmentum	ZFA:0000160	Pharyngula:Prim-25
ZDB-GENE-011128-3	jag2	jagged 2	2	tegmentum	ZFA:0000160	Segmentation:26+ somites
ZDB-GENE-020919-4	st8sia2	ST8 alpha-N-acetyl-neuraminide alpha-2,8-sialyltransferase 2	2	tegmentum	ZFA:0000160	Segmentation:26+ somites
ZDB-GENE-020925-1	dnah9	dynein, axonemal, heavy polypeptide 9	2	tegmentum	ZFA:0000160	Pharyngula:Prim-15
ZDB-GENE-020925-1	dnah9	dynein, axonemal, heavy polypeptide 9	2	tegmentum	ZFA:0000160	Segmentation:20-25 somites
ZDB-GENE-021115-6	lmo1	LIM domain only 1	2	tegmentum	ZFA:0000160	Pharyngula:Prim-25
ZDB-GENE-021115-6	lmo1	LIM domain only 1	2	tegmentum	ZFA:0000160	Segmentation:20-25 somites
ZDB-GENE-021115-6	lmo1	LIM domain only 1	2	tegmentum	ZFA:0000160	Segmentation:26+ somites
ZDB-GENE-021205-1	nav3	neuron navigator 3	2	tegmentum	ZFA:0000160	Pharyngula:Prim-25
ZDB-GENE-030131-1325	chpt1	choline phosphotransferase 1	2	tegmentum	ZFA:0000160	Hatching:Long-pec
ZDB-GENE-030131-1325	chpt1	choline phosphotransferase 1	2	tegmentum	ZFA:0000160	Pharyngula:Prim-25
ZDB-GENE-030131-3570	lmo4b	LIM domain only 4b	2	tegmentum	ZFA:0000160	Pharyngula:Prim-25
ZDB-GENE-030131-3654	sp8b	sp8 transcription factor b	2	tegmentum	ZFA:0000160	Pharyngula:Prim-25
ZDB-GENE-030131-3654	sp8b	sp8 transcription factor b	2	tegmentum	ZFA:0000160	Segmentation:20-25 somites
ZDB-GENE-030131-3844	uchl1	ubiquitin carboxyl-terminal esterase L1 (ubiquitin thiolesterase)	2	tegmentum	ZFA:0000160	Pharyngula:Prim-25
ZDB-GENE-030131-3844	uchl1	ubiquitin carboxyl-terminal esterase L1 (ubiquitin thiolesterase)	2	tegmentum	ZFA:0000160	Segmentation:20-25 somites
ZDB-GENE-030131-4172	syne1a	spectrin repeat containing, nuclear envelope 1a	2	tegmentum	ZFA:0000160	Pharyngula:Prim-25
ZDB-GENE-030131-4172	syne1a	spectrin repeat containing, nuclear envelope 1a	2	tegmentum	ZFA:0000160	Segmentation:20-25 somites
ZDB-GENE-030131-7146	arrdc2	arrestin domain containing 2	2	tegmentum	ZFA:0000160	Segmentation:20-25 somites
ZDB-GENE-030131-7297	syt4	synaptotagmin IV	2	tegmentum	ZFA:0000160	Pharyngula:High-pec
ZDB-GENE-030131-7577	zfhx3	zinc finger homeobox 3	2	tegmentum	ZFA:0000160	Pharyngula:High-pec
ZDB-GENE-030131-9653	gsna	gelsolin a	2	tegmentum	ZFA:0000160	Segmentation:26+ somites
ZDB-GENE-030131-9710	yap1	Yes-associated protein 1	2	tegmentum	ZFA:0000160	Pharyngula:Prim-15
ZDB-GENE-030131-9834	ptprk	protein tyrosine phosphatase, receptor type, K	2	tegmentum	ZFA:0000160	Pharyngula:Prim-25
ZDB-GENE-030131-9909	sipa1l1	signal-induced proliferation-associated 1 like 1	2	tegmentum	ZFA:0000160	Pharyngula:Prim-25
ZDB-GENE-030410-5	sepw1	selenoprotein W, 1	2	tegmentum	ZFA:0000160	Pharyngula:Prim-5
ZDB-GENE-030429-10	zbtb10	zinc finger and BTB domain containing 10	2	tegmentum	ZFA:0000160	Segmentation:26+ somites
ZDB-GENE-030616-624	znf536	zinc finger protein 536	2	tegmentum	ZFA:0000160	Pharyngula:High-pec
ZDB-GENE-030616-624	znf536	zinc finger protein 536	2	tegmentum	ZFA:0000160	Pharyngula:Prim-25
ZDB-GENE-030616-624	znf536	zinc finger protein 536	2	tegmentum	ZFA:0000160	Pharyngula:Prim-5
ZDB-GENE-030616-624	znf536	zinc finger protein 536	2	tegmentum	ZFA:0000160	Segmentation:26+ somites
ZDB-GENE-030722-5	arhgef1a	Rho guanine nucleotide exchange factor (GEF) 1a	2	tegmentum	ZFA:0000160	Pharyngula:Prim-15
ZDB-GENE-030724-6	prickle2	prickle-like 2 (Drosophila)	2	tegmentum	ZFA:0000160	Pharyngula:Prim-5
ZDB-GENE-030909-1	sox2	SRY-box containing gene 2	2	tegmentum	ZFA:0000160	Pharyngula:Prim-15
ZDB-GENE-031010-44	arhgap29b	Rho GTPase activating protein 29b	2	tegmentum	ZFA:0000160	Hatching:Long-pec
ZDB-GENE-040121-3	sh3gl2	SH3-domain GRB2-like 2	2	tegmentum	ZFA:0000160	Pharyngula:High-pec
ZDB-GENE-040121-3	sh3gl2	SH3-domain GRB2-like 2	2	tegmentum	ZFA:0000160	Pharyngula:Prim-5
ZDB-GENE-040308-1	traf4a	tnf receptor-associated factor 4a	2	tegmentum	ZFA:0000160	Pharyngula:Prim-25
ZDB-GENE-040426-1171	zgc:63577	zgc:63577	2	tegmentum	ZFA:0000160	Pharyngula:Prim-25
ZDB-GENE-040426-1218	zmynd10	zinc finger, MYND-type containing 10	2	tegmentum	ZFA:0000160	Pharyngula:High-pec
ZDB-GENE-040426-1218	zmynd10	zinc finger, MYND-type containing 10	2	tegmentum	ZFA:0000160	Pharyngula:Prim-5
ZDB-GENE-040426-1457	shox2	short stature homeobox 2	2	tegmentum	ZFA:0000160	Pharyngula:High-pec
ZDB-GENE-040426-1457	shox2	short stature homeobox 2	2	tegmentum	ZFA:0000160	Pharyngula:Prim-15
ZDB-GENE-040426-1752	kcnip3	Kv channel interacting protein 3, calsenilin	2	tegmentum	ZFA:0000160	Pharyngula:Prim-15
ZDB-GENE-040426-1905	znrf1	zinc and ring finger 1	2	tegmentum	ZFA:0000160	Segmentation:20-25 somites
ZDB-GENE-040426-1905	znrf1	zinc and ring finger 1	2	tegmentum	ZFA:0000160	Segmentation:26+ somites
ZDB-GENE-040426-2191	ywhah	tyrosine 3-monooxygenase/tryptophan 5-monooxygenase activation protein, eta polypeptide	2	tegmentum	ZFA:0000160	Pharyngula:Prim-5
ZDB-GENE-040426-2344	khdrbs1b	KH domain containing, RNA binding, signal transduction associated 1b	2	tegmentum	ZFA:0000160	Hatching:Long-pec
ZDB-GENE-040426-2344	khdrbs1b	KH domain containing, RNA binding, signal transduction associated 1b	2	tegmentum	ZFA:0000160	Pharyngula:Prim-15
ZDB-GENE-040426-2725	vamp1	vesicle-associated membrane protein 1	2	tegmentum	ZFA:0000160	Pharyngula:Prim-25
ZDB-GENE-040426-2725	vamp1	vesicle-associated membrane protein 1	2	tegmentum	ZFA:0000160	Segmentation:20-25 somites
ZDB-GENE-040426-2815	syt11a	synaptotagmin XIa	2	tegmentum	ZFA:0000160	Pharyngula:Prim-5
ZDB-GENE-040426-743	pik3r3b	phosphoinositide-3-kinase, regulatory subunit 3b (gamma)	2	tegmentum	ZFA:0000160	Pharyngula:Prim-15
ZDB-GENE-040615-1	nkx1.2la	NK1 transcription factor related 2-like,a	2	tegmentum	ZFA:0000160	Pharyngula:Prim-25
ZDB-GENE-040615-1	nkx1.2la	NK1 transcription factor related 2-like,a	2	tegmentum	ZFA:0000160	Segmentation:20-25 somites
ZDB-GENE-040615-1	nkx1.2la	NK1 transcription factor related 2-like,a	2	tegmentum	ZFA:0000160	Segmentation:26+ somites
ZDB-GENE-040615-2	nkx1.2lb	NK1 transcription factor related 2-like,b	2	tegmentum	ZFA:0000160	Pharyngula:Prim-15
ZDB-GENE-040707-1	irx1a	iroquois homeobox protein 1, a	2	tegmentum	ZFA:0000160	Pharyngula:Prim-25
ZDB-GENE-040801-44	homer1b	homer homolog 1b (Drosophila)	2	tegmentum	ZFA:0000160	Pharyngula:Prim-5
ZDB-GENE-041010-105	kctd15a	potassium channel tetramerisation domain containing 15a	2	tegmentum	ZFA:0000160	Segmentation:26+ somites
ZDB-GENE-041111-308	im:7152348	im:7152348	2	tegmentum	ZFA:0000160	Pharyngula:Prim-15
ZDB-GENE-041114-100	pacrg	PARK2 co-regulated	2	tegmentum	ZFA:0000160	Pharyngula:High-pec
ZDB-GENE-041114-110	zgc:101737	zgc:101737	2	tegmentum	ZFA:0000160	Pharyngula:Prim-25
ZDB-GENE-041114-110	zgc:101737	zgc:101737	2	tegmentum	ZFA:0000160	Segmentation:26+ somites
ZDB-GENE-041114-172	zgc:101606	zgc:101606	2	tegmentum	ZFA:0000160	Hatching:Long-pec
ZDB-GENE-041229-4	pitx3	paired-like homeodomain transcription factor 3	2	tegmentum	ZFA:0000160	Hatching:Long-pec
ZDB-GENE-041229-4	pitx3	paired-like homeodomain transcription factor 3	2	tegmentum	ZFA:0000160	Larval:Protruding-mouth
ZDB-GENE-050217-3	nkx2.2b	NK2 transcription factor related 2b	2	tegmentum	ZFA:0000160	Pharyngula:Prim-5
ZDB-GENE-050309-44	im:7143923	im:7143923	2	tegmentum	ZFA:0000160	Pharyngula:High-pec
ZDB-GENE-050320-96	cnih2	cornichon homolog 2 (Drosophila)	2	tegmentum	ZFA:0000160	Pharyngula:Prim-25
ZDB-GENE-050320-96	cnih2	cornichon homolog 2 (Drosophila)	2	tegmentum	ZFA:0000160	Segmentation:26+ somites
ZDB-GENE-050417-70	acer1	alkaline ceramidase 1	2	tegmentum	ZFA:0000160	Pharyngula:Prim-5
ZDB-GENE-050420-347	fgd4a	FYVE, RhoGEF and PH domain containing 4a	2	tegmentum	ZFA:0000160	Segmentation:20-25 somites
ZDB-GENE-050522-201	lmo3	LIM domain only 3	2	tegmentum	ZFA:0000160	Hatching:Long-pec
ZDB-GENE-050522-201	lmo3	LIM domain only 3	2	tegmentum	ZFA:0000160	Pharyngula:Prim-25
ZDB-GENE-050522-201	lmo3	LIM domain only 3	2	tegmentum	ZFA:0000160	Segmentation:20-25 somites
ZDB-GENE-050522-310	zgc:112421	zgc:112421	2	tegmentum	ZFA:0000160	Pharyngula:Prim-15
ZDB-GENE-050913-63	zgc:114104	zgc:114104	2	tegmentum	ZFA:0000160	Hatching:Long-pec
ZDB-GENE-060130-139	sb:eu669	sb:eu669	2	tegmentum	ZFA:0000160	Hatching:Long-pec
ZDB-GENE-060130-139	sb:eu669	sb:eu669	2	tegmentum	ZFA:0000160	Pharyngula:Prim-15
ZDB-GENE-060228-4	st8sia3	ST8 alpha-N-acetyl-neuraminide alpha-2,8-sialyltransferase 3	2	tegmentum	ZFA:0000160	Pharyngula:Prim-25
ZDB-GENE-060322-10	st8sia4	ST8 alpha-N-acetyl-neuraminide alpha-2,8-sialyltransferase 4	2	tegmentum	ZFA:0000160	Pharyngula:Prim-25
ZDB-GENE-060322-8	st8sia5	ST8 alpha-N-acetyl-neuraminide alpha-2,8-sialyltransferase 5	2	tegmentum	ZFA:0000160	Pharyngula:Prim-5
ZDB-GENE-060328-2	sall4	sal-like 4 (Drosophila)	2	tegmentum	ZFA:0000160	Pharyngula:Prim-15
ZDB-GENE-060512-226	ndrg4	N-myc downstream regulated gene 4	2	tegmentum	ZFA:0000160	Pharyngula:Prim-5
ZDB-GENE-070330-1	drgx	dorsal root ganglia homeobox	2	tegmentum	ZFA:0000160	Hatching:Long-pec
ZDB-GENE-070330-1	drgx	dorsal root ganglia homeobox	2	tegmentum	ZFA:0000160	Larval:Protruding-mouth
ZDB-GENE-070619-1	dagla	diacylglycerol lipase, alpha	2	tegmentum	ZFA:0000160	Hatching:Long-pec
ZDB-GENE-080225-6	si:ch211-197n1.2	si:ch211-197n1.2	2	tegmentum	ZFA:0000160	Pharyngula:High-pec
ZDB-GENE-080616-1	prdm13	PR domain containing 13	2	tegmentum	ZFA:0000160	Hatching:Long-pec
ZDB-GENE-090218-26	sb:eu2485	sb:eu2485	2	tegmentum	ZFA:0000160	Pharyngula:Prim-5
ZDB-GENE-980526-114	dlb	deltaB	2	tegmentum	ZFA:0000160	Pharyngula:Prim-5
ZDB-GENE-980526-166	shha	sonic hedgehog a	2	tegmentum	ZFA:0000160	Hatching:Long-pec
ZDB-GENE-980526-176	ccnd1	cyclin D1	2	tegmentum	ZFA:0000160	Segmentation:20-25 somites
ZDB-GENE-980526-29	dla	deltaA	2	tegmentum	ZFA:0000160	Pharyngula:Prim-15
ZDB-GENE-980526-333	sox3	SRY-box containing gene 3	2	tegmentum	ZFA:0000160	Pharyngula:Prim-25
ZDB-GENE-980526-333	sox3	SRY-box containing gene 3	2	tegmentum	ZFA:0000160	Segmentation:20-25 somites
ZDB-GENE-980526-364	evx1	even-skipped homeobox 1	2	tegmentum	ZFA:0000160	Pharyngula:High-pec
ZDB-GENE-980526-364	evx1	even-skipped homeobox 1	2	tegmentum	ZFA:0000160	Pharyngula:Prim-15
ZDB-GENE-980526-395	sox11a	SRY-box containing gene 11a	2	tegmentum	ZFA:0000160	Pharyngula:Prim-15
ZDB-GENE-980526-400	otx1b	orthodenticle homolog 1b	2	tegmentum	ZFA:0000160	Segmentation:20-25 somites
ZDB-GENE-980526-403	nkx2.2a	NK2 transcription factor related 2a	2	tegmentum	ZFA:0000160	Pharyngula:Prim-25
ZDB-GENE-980526-403	nkx2.2a	NK2 transcription factor related 2a	2	tegmentum	ZFA:0000160	Pharyngula:Prim-5
ZDB-GENE-980526-403	nkx2.2a	NK2 transcription factor related 2a	2	tegmentum	ZFA:0000160	Segmentation:26+ somites
ZDB-GENE-980526-562	isl2a	islet2a	2	tegmentum	ZFA:0000160	Segmentation:26+ somites
ZDB-GENE-990415-128	six3b	sine oculis homeobox homolog 3b	2	tegmentum	ZFA:0000160	Hatching:Long-pec
ZDB-GENE-990415-223	fzd7a	frizzled homolog 7a	2	tegmentum	ZFA:0000160	Hatching:Long-pec
ZDB-GENE-990415-223	fzd7a	frizzled homolog 7a	2	tegmentum	ZFA:0000160	Pharyngula:Prim-25
ZDB-GENE-990415-223	fzd7a	frizzled homolog 7a	2	tegmentum	ZFA:0000160	Segmentation:20-25 somites
ZDB-GENE-990415-229	fzd7b	frizzled homolog 7b	2	tegmentum	ZFA:0000160	Hatching:Long-pec
ZDB-GENE-990415-54	emx2	empty spiracles homeobox 2	2	tegmentum	ZFA:0000160	Pharyngula:Prim-25
ZDB-GENE-990415-54	emx2	empty spiracles homeobox 2	2	tegmentum	ZFA:0000160	Segmentation:26+ somites
ZDB-GENE-990415-82	gata3	GATA-binding protein 3	2	tegmentum	ZFA:0000160	Pharyngula:Prim-15
ZDB-GENE-990715-6	sox21a	SRY-box containing gene 21a	2	tegmentum	ZFA:0000160	Pharyngula:Prim-15
ZDB-GENE-991119-5	irx3a	iroquois homeobox protein 3a	2	tegmentum	ZFA:0000160	Pharyngula:Prim-25
ZDB-GENE-000210-15	btg2	B-cell translocation gene 2	2	tegmentum	ZFA:0000160	Hatching:Long-pec
ZDB-GENE-000223-14	phox2a	paired-like homeobox 2a	2	tegmentum	ZFA:0000160	Pharyngula:Prim-5
ZDB-GENE-000822-2	hoxc1a	homeo box C1a	2	tegmentum	ZFA:0000160	Pharyngula:Prim-25
ZDB-GENE-000822-2	hoxc1a	homeo box C1a	2	tegmentum	ZFA:0000160	Segmentation:26+ somites
ZDB-GENE-000823-5	hoxa1a	homeo box A1a	2	tegmentum	ZFA:0000160	Segmentation:20-25 somites
ZDB-GENE-001120-1	lima1	LIM domain and actin binding 1	2	tegmentum	ZFA:0000160	Hatching:Long-pec
ZDB-GENE-010111-1	sox19b	SRY-box containing gene 19b	2	tegmentum	ZFA:0000160	Pharyngula:High-pec
ZDB-GENE-010111-1	sox19b	SRY-box containing gene 19b	2	tegmentum	ZFA:0000160	Pharyngula:Prim-5
ZDB-GENE-010111-1	sox19b	SRY-box containing gene 19b	2	tegmentum	ZFA:0000160	Segmentation:20-25 somites
ZDB-GENE-011115-1	ywhag1	3-monooxygenase/tryptophan 5-monooxygenase activation protein, gamma polypeptide 1	2	tegmentum	ZFA:0000160	Hatching:Long-pec
ZDB-GENE-011128-2	jag1a	jagged 1a	2	tegmentum	ZFA:0000160	Hatching:Long-pec
ZDB-GENE-020228-2	sall1a	sal-like 1a (Drosophila)	2	tegmentum	ZFA:0000160	Segmentation:20-25 somites
ZDB-GENE-020919-4	st8sia2	ST8 alpha-N-acetyl-neuraminide alpha-2,8-sialyltransferase 2	2	tegmentum	ZFA:0000160	Pharyngula:High-pec
ZDB-GENE-020919-4	st8sia2	ST8 alpha-N-acetyl-neuraminide alpha-2,8-sialyltransferase 2	2	tegmentum	ZFA:0000160	Pharyngula:Prim-5
ZDB-GENE-020919-4	st8sia2	ST8 alpha-N-acetyl-neuraminide alpha-2,8-sialyltransferase 2	2	tegmentum	ZFA:0000160	Segmentation:20-25 somites
ZDB-GENE-020925-1	dnah9	dynein, axonemal, heavy polypeptide 9	2	tegmentum	ZFA:0000160	Pharyngula:Prim-25
ZDB-GENE-020925-1	dnah9	dynein, axonemal, heavy polypeptide 9	2	tegmentum	ZFA:0000160	Segmentation:26+ somites
ZDB-GENE-021115-6	lmo1	LIM domain only 1	2	tegmentum	ZFA:0000160	Pharyngula:Prim-15
ZDB-GENE-030131-1145	map1lc3b	microtubule-associated protein 1 light chain 3 beta	2	tegmentum	ZFA:0000160	Segmentation:26+ somites
ZDB-GENE-030131-1325	chpt1	choline phosphotransferase 1	2	tegmentum	ZFA:0000160	Pharyngula:Prim-15
ZDB-GENE-030131-3570	lmo4b	LIM domain only 4b	2	tegmentum	ZFA:0000160	Pharyngula:Prim-15
ZDB-GENE-030131-3654	sp8b	sp8 transcription factor b	2	tegmentum	ZFA:0000160	Segmentation:26+ somites
ZDB-GENE-030131-3844	uchl1	ubiquitin carboxyl-terminal esterase L1 (ubiquitin thiolesterase)	2	tegmentum	ZFA:0000160	Pharyngula:Prim-15
ZDB-GENE-030131-3844	uchl1	ubiquitin carboxyl-terminal esterase L1 (ubiquitin thiolesterase)	2	tegmentum	ZFA:0000160	Segmentation:26+ somites
ZDB-GENE-030131-4172	syne1a	spectrin repeat containing, nuclear envelope 1a	2	tegmentum	ZFA:0000160	Segmentation:26+ somites
ZDB-GENE-030131-5783	rasgef1ba	RasGEF domain family, member 1Ba	2	tegmentum	ZFA:0000160	Hatching:Long-pec
ZDB-GENE-030131-5783	rasgef1ba	RasGEF domain family, member 1Ba	2	tegmentum	ZFA:0000160	Pharyngula:Prim-25
ZDB-GENE-030131-7297	syt4	synaptotagmin IV	2	tegmentum	ZFA:0000160	Hatching:Long-pec
ZDB-GENE-030131-7577	zfhx3	zinc finger homeobox 3	2	tegmentum	ZFA:0000160	Pharyngula:Prim-15
ZDB-GENE-030131-7577	zfhx3	zinc finger homeobox 3	2	tegmentum	ZFA:0000160	Pharyngula:Prim-25
ZDB-GENE-030131-9653	gsna	gelsolin a	2	tegmentum	ZFA:0000160	Pharyngula:Prim-25
ZDB-GENE-030131-9834	ptprk	protein tyrosine phosphatase, receptor type, K	2	tegmentum	ZFA:0000160	Pharyngula:High-pec
ZDB-GENE-030131-9944	quo	quattro	2	tegmentum	ZFA:0000160	Hatching:Long-pec
ZDB-GENE-030411-1	selt1b	selenoprotein T, 1b	2	tegmentum	ZFA:0000160	Pharyngula:Prim-5
ZDB-GENE-030411-1	selt1b	selenoprotein T, 1b	2	tegmentum	ZFA:0000160	Segmentation:20-25 somites
ZDB-GENE-030429-10	zbtb10	zinc finger and BTB domain containing 10	2	tegmentum	ZFA:0000160	Pharyngula:High-pec
ZDB-GENE-030429-10	zbtb10	zinc finger and BTB domain containing 10	2	tegmentum	ZFA:0000160	Pharyngula:Prim-5
ZDB-GENE-030429-10	zbtb10	zinc finger and BTB domain containing 10	2	tegmentum	ZFA:0000160	Segmentation:20-25 somites
ZDB-GENE-030616-624	znf536	zinc finger protein 536	2	tegmentum	ZFA:0000160	Segmentation:20-25 somites
ZDB-GENE-030724-6	prickle2	prickle-like 2 (Drosophila)	2	tegmentum	ZFA:0000160	Segmentation:26+ somites
ZDB-GENE-031010-44	arhgap29b	Rho GTPase activating protein 29b	2	tegmentum	ZFA:0000160	Pharyngula:High-pec
ZDB-GENE-031112-7	apc	adenomatosis polyposis coli	2	tegmentum	ZFA:0000160	Pharyngula:Prim-15
ZDB-GENE-031112-7	apc	adenomatosis polyposis coli	2	tegmentum	ZFA:0000160	Pharyngula:Prim-5
ZDB-GENE-031112-7	apc	adenomatosis polyposis coli	2	tegmentum	ZFA:0000160	Segmentation:20-25 somites
ZDB-GENE-040121-3	sh3gl2	SH3-domain GRB2-like 2	2	tegmentum	ZFA:0000160	Pharyngula:Prim-15
ZDB-GENE-040121-3	sh3gl2	SH3-domain GRB2-like 2	2	tegmentum	ZFA:0000160	Segmentation:26+ somites
ZDB-GENE-040426-1171	zgc:63577	zgc:63577	2	tegmentum	ZFA:0000160	Hatching:Long-pec
ZDB-GENE-040426-1218	zmynd10	zinc finger, MYND-type containing 10	2	tegmentum	ZFA:0000160	Pharyngula:Prim-25
ZDB-GENE-040426-1218	zmynd10	zinc finger, MYND-type containing 10	2	tegmentum	ZFA:0000160	Segmentation:26+ somites
ZDB-GENE-040426-1274	sox4b	SRY-box containing gene 4b	2	tegmentum	ZFA:0000160	Pharyngula:Prim-15
ZDB-GENE-040426-1274	sox4b	SRY-box containing gene 4b	2	tegmentum	ZFA:0000160	Pharyngula:Prim-25
ZDB-GENE-040426-1446	irx2a	iroquois homeobox protein 2, a	2	tegmentum	ZFA:0000160	Pharyngula:Prim-5
ZDB-GENE-040426-1446	irx2a	iroquois homeobox protein 2, a	2	tegmentum	ZFA:0000160	Segmentation:20-25 somites
ZDB-GENE-040426-1457	shox2	short stature homeobox 2	2	tegmentum	ZFA:0000160	Hatching:Long-pec
ZDB-GENE-040426-1810	insm1a	insulinoma-associated 1a	2	tegmentum	ZFA:0000160	Pharyngula:Prim-5
ZDB-GENE-040426-2191	ywhah	tyrosine 3-monooxygenase/tryptophan 5-monooxygenase activation protein, eta polypeptide	2	tegmentum	ZFA:0000160	Hatching:Long-pec
ZDB-GENE-040426-2344	khdrbs1b	KH domain containing, RNA binding, signal transduction associated 1b	2	tegmentum	ZFA:0000160	Pharyngula:High-pec
ZDB-GENE-040426-2725	vamp1	vesicle-associated membrane protein 1	2	tegmentum	ZFA:0000160	Hatching:Long-pec
ZDB-GENE-040426-743	pik3r3b	phosphoinositide-3-kinase, regulatory subunit 3b (gamma)	2	tegmentum	ZFA:0000160	Pharyngula:Prim-25
ZDB-GENE-040615-2	nkx1.2lb	NK1 transcription factor related 2-like,b	2	tegmentum	ZFA:0000160	Hatching:Long-pec
ZDB-GENE-040615-2	nkx1.2lb	NK1 transcription factor related 2-like,b	2	tegmentum	ZFA:0000160	Pharyngula:Prim-25
ZDB-GENE-040615-2	nkx1.2lb	NK1 transcription factor related 2-like,b	2	tegmentum	ZFA:0000160	Segmentation:26+ somites
ZDB-GENE-040704-34	zgc:91860	zgc:91860	2	tegmentum	ZFA:0000160	Pharyngula:Prim-25
ZDB-GENE-040718-303	zgc:92758	zgc:92758	2	tegmentum	ZFA:0000160	Hatching:Long-pec
ZDB-GENE-041111-308	im:7152348	im:7152348	2	tegmentum	ZFA:0000160	Pharyngula:Prim-25
ZDB-GENE-041114-100	pacrg	PARK2 co-regulated	2	tegmentum	ZFA:0000160	Pharyngula:Prim-15
ZDB-GENE-041114-172	zgc:101606	zgc:101606	2	tegmentum	ZFA:0000160	Pharyngula:Prim-15
ZDB-GENE-041114-172	zgc:101606	zgc:101606	2	tegmentum	ZFA:0000160	Pharyngula:Prim-25
ZDB-GENE-041114-172	zgc:101606	zgc:101606	2	tegmentum	ZFA:0000160	Segmentation:26+ somites
ZDB-GENE-050320-96	cnih2	cornichon homolog 2 (Drosophila)	2	tegmentum	ZFA:0000160	Pharyngula:Prim-5
ZDB-GENE-050320-96	cnih2	cornichon homolog 2 (Drosophila)	2	tegmentum	ZFA:0000160	Segmentation:20-25 somites
ZDB-GENE-050417-70	acer1	alkaline ceramidase 1	2	tegmentum	ZFA:0000160	Segmentation:20-25 somites
ZDB-GENE-050420-347	fgd4a	FYVE, RhoGEF and PH domain containing 4a	2	tegmentum	ZFA:0000160	Segmentation:26+ somites
ZDB-GENE-050522-201	lmo3	LIM domain only 3	2	tegmentum	ZFA:0000160	Pharyngula:Prim-15
ZDB-GENE-050522-201	lmo3	LIM domain only 3	2	tegmentum	ZFA:0000160	Segmentation:26+ somites
ZDB-GENE-050522-310	zgc:112421	zgc:112421	2	tegmentum	ZFA:0000160	Pharyngula:Prim-25
ZDB-GENE-050913-63	zgc:114104	zgc:114104	2	tegmentum	ZFA:0000160	Pharyngula:High-pec
ZDB-GENE-050913-63	zgc:114104	zgc:114104	2	tegmentum	ZFA:0000160	Pharyngula:Prim-15
ZDB-GENE-060130-139	sb:eu669	sb:eu669	2	tegmentum	ZFA:0000160	Pharyngula:High-pec
ZDB-GENE-060130-139	sb:eu669	sb:eu669	2	tegmentum	ZFA:0000160	Pharyngula:Prim-5
ZDB-GENE-060130-139	sb:eu669	sb:eu669	2	tegmentum	ZFA:0000160	Segmentation:20-25 somites
ZDB-GENE-060328-2	sall4	sal-like 4 (Drosophila)	2	tegmentum	ZFA:0000160	Pharyngula:Prim-5
ZDB-GENE-060328-2	sall4	sal-like 4 (Drosophila)	2	tegmentum	ZFA:0000160	Segmentation:20-25 somites
ZDB-GENE-060503-864	eya3	eyes absent homolog 3	2	tegmentum	ZFA:0000160	Pharyngula:Prim-5
ZDB-GENE-060512-226	ndrg4	N-myc downstream regulated gene 4	2	tegmentum	ZFA:0000160	Pharyngula:Prim-15
ZDB-GENE-070330-1	drgx	dorsal root ganglia homeobox	2	tegmentum	ZFA:0000160	Pharyngula:Prim-25
ZDB-GENE-080225-6	si:ch211-197n1.2	si:ch211-197n1.2	2	tegmentum	ZFA:0000160	Pharyngula:Prim-15
ZDB-GENE-980526-166	shha	sonic hedgehog a	2	tegmentum	ZFA:0000160	Pharyngula:High-pec
ZDB-GENE-980526-176	ccnd1	cyclin D1	2	tegmentum	ZFA:0000160	Pharyngula:Prim-5
ZDB-GENE-980526-176	ccnd1	cyclin D1	2	tegmentum	ZFA:0000160	Segmentation:26+ somites
ZDB-GENE-980526-260	gata2a	GATA-binding protein 2a	2	tegmentum	ZFA:0000160	Segmentation:20-25 somites
ZDB-GENE-980526-27	otx1a	orthodenticle homolog 1a	2	tegmentum	ZFA:0000160	Pharyngula:Prim-5
ZDB-GENE-980526-29	dla	deltaA	2	tegmentum	ZFA:0000160	Pharyngula:Prim-25
ZDB-GENE-980526-333	sox3	SRY-box containing gene 3	2	tegmentum	ZFA:0000160	Segmentation:26+ somites
ZDB-GENE-980526-364	evx1	even-skipped homeobox 1	2	tegmentum	ZFA:0000160	Pharyngula:Prim-5
ZDB-GENE-980526-364	evx1	even-skipped homeobox 1	2	tegmentum	ZFA:0000160	Segmentation:20-25 somites
ZDB-GENE-980526-395	sox11a	SRY-box containing gene 11a	2	tegmentum	ZFA:0000160	Hatching:Long-pec
ZDB-GENE-980526-395	sox11a	SRY-box containing gene 11a	2	tegmentum	ZFA:0000160	Pharyngula:Prim-25
ZDB-GENE-980526-403	nkx2.2a	NK2 transcription factor related 2a	2	tegmentum	ZFA:0000160	Segmentation:20-25 somites
ZDB-GENE-980526-562	isl2a	islet2a	2	tegmentum	ZFA:0000160	Hatching:Long-pec
ZDB-GENE-980526-562	isl2a	islet2a	2	tegmentum	ZFA:0000160	Pharyngula:Prim-25
ZDB-GENE-990415-128	six3b	sine oculis homeobox homolog 3b	2	tegmentum	ZFA:0000160	Pharyngula:High-pec
ZDB-GENE-990415-229	fzd7b	frizzled homolog 7b	2	tegmentum	ZFA:0000160	Pharyngula:Prim-5
ZDB-GENE-990415-229	fzd7b	frizzled homolog 7b	2	tegmentum	ZFA:0000160	Segmentation:20-25 somites
ZDB-GENE-990415-54	emx2	empty spiracles homeobox 2	2	tegmentum	ZFA:0000160	Pharyngula:Prim-15
ZDB-GENE-990415-54	emx2	empty spiracles homeobox 2	2	tegmentum	ZFA:0000160	Pharyngula:Prim-5
ZDB-GENE-990415-54	emx2	empty spiracles homeobox 2	2	tegmentum	ZFA:0000160	Segmentation:20-25 somites
ZDB-GENE-990415-82	gata3	GATA-binding protein 3	2	tegmentum	ZFA:0000160	Pharyngula:Prim-5
ZDB-GENE-990715-6	sox21a	SRY-box containing gene 21a	2	tegmentum	ZFA:0000160	Segmentation:20-25 somites
ZDB-GENE-000128-8	dbx1a	developing brain homeobox 1a	2	tegmentum	ZFA:0000160	Pharyngula:Prim-5
ZDB-GENE-000210-15	btg2	B-cell translocation gene 2	2	tegmentum	ZFA:0000160	Segmentation:20-25 somites
ZDB-GENE-000822-2	hoxc1a	homeo box C1a	2	tegmentum	ZFA:0000160	Pharyngula:Prim-5
ZDB-GENE-000822-2	hoxc1a	homeo box C1a	2	tegmentum	ZFA:0000160	Segmentation:20-25 somites
ZDB-GENE-000823-5	hoxa1a	homeo box A1a	2	tegmentum	ZFA:0000160	Pharyngula:Prim-15
ZDB-GENE-000823-5	hoxa1a	homeo box A1a	2	tegmentum	ZFA:0000160	Pharyngula:Prim-25
ZDB-GENE-000823-5	hoxa1a	homeo box A1a	2	tegmentum	ZFA:0000160	Segmentation:26+ somites
ZDB-GENE-001120-1	lima1	LIM domain and actin binding 1	2	tegmentum	ZFA:0000160	Pharyngula:Prim-25
ZDB-GENE-010111-1	sox19b	SRY-box containing gene 19b	2	tegmentum	ZFA:0000160	Pharyngula:Prim-15
ZDB-GENE-010111-1	sox19b	SRY-box containing gene 19b	2	tegmentum	ZFA:0000160	Pharyngula:Prim-25
ZDB-GENE-010726-1	btg1	B-cell translocation gene 1	2	tegmentum	ZFA:0000160	Pharyngula:Prim-15
ZDB-GENE-010726-1	btg1	B-cell translocation gene 1	2	tegmentum	ZFA:0000160	Pharyngula:Prim-5
ZDB-GENE-010726-1	btg1	B-cell translocation gene 1	2	tegmentum	ZFA:0000160	Segmentation:20-25 somites
ZDB-GENE-011115-1	ywhag1	3-monooxygenase/tryptophan 5-monooxygenase activation protein, gamma polypeptide 1	2	tegmentum	ZFA:0000160	Pharyngula:Prim-15
ZDB-GENE-011115-1	ywhag1	3-monooxygenase/tryptophan 5-monooxygenase activation protein, gamma polypeptide 1	2	tegmentum	ZFA:0000160	Pharyngula:Prim-25
ZDB-GENE-011115-1	ywhag1	3-monooxygenase/tryptophan 5-monooxygenase activation protein, gamma polypeptide 1	2	tegmentum	ZFA:0000160	Pharyngula:Prim-5
ZDB-GENE-011115-1	ywhag1	3-monooxygenase/tryptophan 5-monooxygenase activation protein, gamma polypeptide 1	2	tegmentum	ZFA:0000160	Segmentation:26+ somites
ZDB-GENE-011128-2	jag1a	jagged 1a	2	tegmentum	ZFA:0000160	Pharyngula:Prim-15
ZDB-GENE-011128-2	jag1a	jagged 1a	2	tegmentum	ZFA:0000160	Segmentation:26+ somites
ZDB-GENE-011128-3	jag2	jagged 2	2	tegmentum	ZFA:0000160	Pharyngula:Prim-15
ZDB-GENE-011128-3	jag2	jagged 2	2	tegmentum	ZFA:0000160	Pharyngula:Prim-5
ZDB-GENE-011128-3	jag2	jagged 2	2	tegmentum	ZFA:0000160	Segmentation:20-25 somites
ZDB-GENE-020213-1	mkrn1	makorin, ring finger protein, 1	2	tegmentum	ZFA:0000160	Pharyngula:Prim-15
ZDB-GENE-020228-2	sall1a	sal-like 1a (Drosophila)	2	tegmentum	ZFA:0000160	Pharyngula:Prim-15
ZDB-GENE-020228-2	sall1a	sal-like 1a (Drosophila)	2	tegmentum	ZFA:0000160	Pharyngula:Prim-25
ZDB-GENE-020228-2	sall1a	sal-like 1a (Drosophila)	2	tegmentum	ZFA:0000160	Segmentation:26+ somites
ZDB-GENE-021205-1	nav3	neuron navigator 3	2	tegmentum	ZFA:0000160	Pharyngula:Prim-15
ZDB-GENE-021220-1	ncs1a	neuronal calcium sensor 1a	2	tegmentum	ZFA:0000160	Pharyngula:Prim-15
ZDB-GENE-030131-1145	map1lc3b	microtubule-associated protein 1 light chain 3 beta	2	tegmentum	ZFA:0000160	Pharyngula:Prim-5
ZDB-GENE-030131-1145	map1lc3b	microtubule-associated protein 1 light chain 3 beta	2	tegmentum	ZFA:0000160	Segmentation:20-25 somites
ZDB-GENE-030131-2602	insm1b	insulinoma-associated 1b	2	tegmentum	ZFA:0000160	Pharyngula:Prim-5
ZDB-GENE-030131-3654	sp8b	sp8 transcription factor b	2	tegmentum	ZFA:0000160	Hatching:Long-pec
ZDB-GENE-030131-3844	uchl1	ubiquitin carboxyl-terminal esterase L1 (ubiquitin thiolesterase)	2	tegmentum	ZFA:0000160	Hatching:Long-pec
ZDB-GENE-030131-4172	syne1a	spectrin repeat containing, nuclear envelope 1a	2	tegmentum	ZFA:0000160	Hatching:Long-pec
ZDB-GENE-030131-5783	rasgef1ba	RasGEF domain family, member 1Ba	2	tegmentum	ZFA:0000160	Pharyngula:High-pec
ZDB-GENE-030131-7146	arrdc2	arrestin domain containing 2	2	tegmentum	ZFA:0000160	Segmentation:26+ somites
ZDB-GENE-030131-779	ywhae1	tyrosine 3-monooxygenase/tryptophan 5-monooxygenase activation protein, epsilon polypeptide 1	2	tegmentum	ZFA:0000160	Hatching:Long-pec
ZDB-GENE-030131-9653	gsna	gelsolin a	2	tegmentum	ZFA:0000160	Pharyngula:Prim-5
ZDB-GENE-030131-9653	gsna	gelsolin a	2	tegmentum	ZFA:0000160	Segmentation:20-25 somites
ZDB-GENE-030131-9710	yap1	Yes-associated protein 1	2	tegmentum	ZFA:0000160	Pharyngula:Prim-25
ZDB-GENE-030131-9834	ptprk	protein tyrosine phosphatase, receptor type, K	2	tegmentum	ZFA:0000160	Hatching:Long-pec
ZDB-GENE-030131-9944	quo	quattro	2	tegmentum	ZFA:0000160	Pharyngula:High-pec
ZDB-GENE-030410-5	sepw1	selenoprotein W, 1	2	tegmentum	ZFA:0000160	Segmentation:26+ somites
ZDB-GENE-030424-1	kdm5bb	lysine (K)-specific demethylase 5Bb	2	tegmentum	ZFA:0000160	Segmentation:20-25 somites
ZDB-GENE-030429-10	zbtb10	zinc finger and BTB domain containing 10	2	tegmentum	ZFA:0000160	Pharyngula:Prim-25
ZDB-GENE-030724-6	prickle2	prickle-like 2 (Drosophila)	2	tegmentum	ZFA:0000160	Segmentation:20-25 somites
ZDB-GENE-030829-65	btbd6b	BTB (POZ) domain containing 6b	2	tegmentum	ZFA:0000160	Pharyngula:Prim-15
ZDB-GENE-030829-65	btbd6b	BTB (POZ) domain containing 6b	2	tegmentum	ZFA:0000160	Pharyngula:Prim-5
ZDB-GENE-030829-65	btbd6b	BTB (POZ) domain containing 6b	2	tegmentum	ZFA:0000160	Segmentation:20-25 somites
ZDB-GENE-030909-1	sox2	SRY-box containing gene 2	2	tegmentum	ZFA:0000160	Pharyngula:Prim-25
ZDB-GENE-031002-18	syt9a	synaptotagmin IXa	2	tegmentum	ZFA:0000160	Hatching:Long-pec
ZDB-GENE-031002-18	syt9a	synaptotagmin IXa	2	tegmentum	ZFA:0000160	Pharyngula:High-pec
ZDB-GENE-040121-3	sh3gl2	SH3-domain GRB2-like 2	2	tegmentum	ZFA:0000160	Hatching:Long-pec
ZDB-GENE-040122-5	ywhaqa	tyrosine 3-monooxygenase/tryptophan 5-monooxygenase activation protein, theta polypeptide a	2	tegmentum	ZFA:0000160	Hatching:Long-pec
ZDB-GENE-040426-1274	sox4b	SRY-box containing gene 4b	2	tegmentum	ZFA:0000160	Pharyngula:Prim-5
ZDB-GENE-040426-1274	sox4b	SRY-box containing gene 4b	2	tegmentum	ZFA:0000160	Segmentation:20-25 somites
ZDB-GENE-040426-1446	irx2a	iroquois homeobox protein 2, a	2	tegmentum	ZFA:0000160	Pharyngula:Prim-15
ZDB-GENE-040426-1446	irx2a	iroquois homeobox protein 2, a	2	tegmentum	ZFA:0000160	Pharyngula:Prim-25
ZDB-GENE-040426-1752	kcnip3	Kv channel interacting protein 3, calsenilin	2	tegmentum	ZFA:0000160	Pharyngula:Prim-5
ZDB-GENE-040426-1752	kcnip3	Kv channel interacting protein 3, calsenilin	2	tegmentum	ZFA:0000160	Segmentation:20-25 somites
ZDB-GENE-040426-2344	khdrbs1b	KH domain containing, RNA binding, signal transduction associated 1b	2	tegmentum	ZFA:0000160	Pharyngula:Prim-25
ZDB-GENE-040426-2725	vamp1	vesicle-associated membrane protein 1	2	tegmentum	ZFA:0000160	Segmentation:26+ somites
ZDB-GENE-040426-2815	syt11a	synaptotagmin XIa	2	tegmentum	ZFA:0000160	Pharyngula:Prim-25
ZDB-GENE-040426-2815	syt11a	synaptotagmin XIa	2	tegmentum	ZFA:0000160	Segmentation:26+ somites
ZDB-GENE-040426-743	pik3r3b	phosphoinositide-3-kinase, regulatory subunit 3b (gamma)	2	tegmentum	ZFA:0000160	Pharyngula:Prim-5
ZDB-GENE-040426-743	pik3r3b	phosphoinositide-3-kinase, regulatory subunit 3b (gamma)	2	tegmentum	ZFA:0000160	Segmentation:20-25 somites
ZDB-GENE-040615-1	nkx1.2la	NK1 transcription factor related 2-like,a	2	tegmentum	ZFA:0000160	Hatching:Long-pec
ZDB-GENE-040615-2	nkx1.2lb	NK1 transcription factor related 2-like,b	2	tegmentum	ZFA:0000160	Pharyngula:High-pec
ZDB-GENE-040615-2	nkx1.2lb	NK1 transcription factor related 2-like,b	2	tegmentum	ZFA:0000160	Pharyngula:Prim-5
ZDB-GENE-040615-2	nkx1.2lb	NK1 transcription factor related 2-like,b	2	tegmentum	ZFA:0000160	Segmentation:20-25 somites
ZDB-GENE-040718-303	zgc:92758	zgc:92758	2	tegmentum	ZFA:0000160	Pharyngula:High-pec
ZDB-GENE-040801-44	homer1b	homer homolog 1b (Drosophila)	2	tegmentum	ZFA:0000160	Pharyngula:Prim-25
ZDB-GENE-040801-44	homer1b	homer homolog 1b (Drosophila)	2	tegmentum	ZFA:0000160	Segmentation:26+ somites
ZDB-GENE-041010-105	kctd15a	potassium channel tetramerisation domain containing 15a	2	tegmentum	ZFA:0000160	Pharyngula:Prim-15
ZDB-GENE-041010-105	kctd15a	potassium channel tetramerisation domain containing 15a	2	tegmentum	ZFA:0000160	Pharyngula:Prim-25
ZDB-GENE-041010-105	kctd15a	potassium channel tetramerisation domain containing 15a	2	tegmentum	ZFA:0000160	Pharyngula:Prim-5
ZDB-GENE-041010-105	kctd15a	potassium channel tetramerisation domain containing 15a	2	tegmentum	ZFA:0000160	Segmentation:20-25 somites
ZDB-GENE-041114-100	pacrg	PARK2 co-regulated	2	tegmentum	ZFA:0000160	Hatching:Long-pec
ZDB-GENE-041114-110	zgc:101737	zgc:101737	2	tegmentum	ZFA:0000160	Pharyngula:Prim-15
ZDB-GENE-041114-110	zgc:101737	zgc:101737	2	tegmentum	ZFA:0000160	Pharyngula:Prim-5
ZDB-GENE-041114-110	zgc:101737	zgc:101737	2	tegmentum	ZFA:0000160	Segmentation:20-25 somites
ZDB-GENE-041114-172	zgc:101606	zgc:101606	2	tegmentum	ZFA:0000160	Larval:Day 5
ZDB-GENE-041114-172	zgc:101606	zgc:101606	2	tegmentum	ZFA:0000160	Pharyngula:High-pec
ZDB-GENE-041114-172	zgc:101606	zgc:101606	2	tegmentum	ZFA:0000160	Pharyngula:Prim-5
ZDB-GENE-041114-172	zgc:101606	zgc:101606	2	tegmentum	ZFA:0000160	Segmentation:20-25 somites
ZDB-GENE-050309-44	im:7143923	im:7143923	2	tegmentum	ZFA:0000160	Hatching:Long-pec
ZDB-GENE-050411-27	zgc:171573	zgc:171573	2	tegmentum	ZFA:0000160	Pharyngula:Prim-15
ZDB-GENE-050411-27	zgc:171573	zgc:171573	2	tegmentum	ZFA:0000160	Pharyngula:Prim-25
ZDB-GENE-050417-70	acer1	alkaline ceramidase 1	2	tegmentum	ZFA:0000160	Pharyngula:Prim-15
ZDB-GENE-050417-70	acer1	alkaline ceramidase 1	2	tegmentum	ZFA:0000160	Pharyngula:Prim-25
ZDB-GENE-050417-70	acer1	alkaline ceramidase 1	2	tegmentum	ZFA:0000160	Segmentation:26+ somites
ZDB-GENE-050522-310	zgc:112421	zgc:112421	2	tegmentum	ZFA:0000160	Pharyngula:Prim-5
ZDB-GENE-050522-310	zgc:112421	zgc:112421	2	tegmentum	ZFA:0000160	Segmentation:20-25 somites
ZDB-GENE-060130-139	sb:eu669	sb:eu669	2	tegmentum	ZFA:0000160	Pharyngula:Prim-25
ZDB-GENE-060328-2	sall4	sal-like 4 (Drosophila)	2	tegmentum	ZFA:0000160	Pharyngula:Prim-25
ZDB-GENE-070308-5	pdlim4	PDZ and LIM domain 4	2	tegmentum	ZFA:0000160	Larval:Day 4
ZDB-GENE-080225-6	si:ch211-197n1.2	si:ch211-197n1.2	2	tegmentum	ZFA:0000160	Larval:Day 5
ZDB-GENE-080616-1	prdm13	PR domain containing 13	2	tegmentum	ZFA:0000160	Pharyngula:Prim-5
ZDB-GENE-090218-26	sb:eu2485	sb:eu2485	2	tegmentum	ZFA:0000160	Pharyngula:Prim-25
ZDB-GENE-090218-26	sb:eu2485	sb:eu2485	2	tegmentum	ZFA:0000160	Segmentation:26+ somites
ZDB-GENE-980526-114	dlb	deltaB	2	tegmentum	ZFA:0000160	Pharyngula:Prim-25
ZDB-GENE-980526-114	dlb	deltaB	2	tegmentum	ZFA:0000160	Segmentation:26+ somites
ZDB-GENE-980526-166	shha	sonic hedgehog a	2	tegmentum	ZFA:0000160	Pharyngula:Prim-15
ZDB-GENE-980526-260	gata2a	GATA-binding protein 2a	2	tegmentum	ZFA:0000160	Pharyngula:Prim-15
ZDB-GENE-980526-260	gata2a	GATA-binding protein 2a	2	tegmentum	ZFA:0000160	Pharyngula:Prim-25
ZDB-GENE-980526-260	gata2a	GATA-binding protein 2a	2	tegmentum	ZFA:0000160	Segmentation:26+ somites
ZDB-GENE-980526-29	dla	deltaA	2	tegmentum	ZFA:0000160	Pharyngula:Prim-5
ZDB-GENE-980526-29	dla	deltaA	2	tegmentum	ZFA:0000160	Segmentation:20-25 somites
ZDB-GENE-980526-333	sox3	SRY-box containing gene 3	2	tegmentum	ZFA:0000160	Hatching:Long-pec
ZDB-GENE-980526-364	evx1	even-skipped homeobox 1	2	tegmentum	ZFA:0000160	Hatching:Long-pec
ZDB-GENE-980526-395	sox11a	SRY-box containing gene 11a	2	tegmentum	ZFA:0000160	Pharyngula:Prim-5
ZDB-GENE-980526-395	sox11a	SRY-box containing gene 11a	2	tegmentum	ZFA:0000160	Segmentation:20-25 somites
ZDB-GENE-980526-400	otx1b	orthodenticle homolog 1b	2	tegmentum	ZFA:0000160	Pharyngula:Prim-5
ZDB-GENE-980526-400	otx1b	orthodenticle homolog 1b	2	tegmentum	ZFA:0000160	Segmentation:26+ somites
ZDB-GENE-980526-562	isl2a	islet2a	2	tegmentum	ZFA:0000160	Pharyngula:High-pec
ZDB-GENE-980526-562	isl2a	islet2a	2	tegmentum	ZFA:0000160	Pharyngula:Prim-5
ZDB-GENE-980526-562	isl2a	islet2a	2	tegmentum	ZFA:0000160	Segmentation:20-25 somites
ZDB-GENE-990415-223	fzd7a	frizzled homolog 7a	2	tegmentum	ZFA:0000160	Pharyngula:Prim-15
ZDB-GENE-990415-223	fzd7a	frizzled homolog 7a	2	tegmentum	ZFA:0000160	Segmentation:26+ somites
ZDB-GENE-991119-5	irx3a	iroquois homeobox protein 3a	2	tegmentum	ZFA:0000160	Pharyngula:Prim-15
ZDB-GENE-050505-1	pdlim3a	PDZ and LIM domain 3a	2	telencephalic ventricle	ZFA:0000696	Pharyngula:Prim-15
ZDB-GENE-050523-1	gli2b	GLI-Kruppel family member GLI2b	2	telencephalic ventricle	ZFA:0000696	Pharyngula:Prim-5
ZDB-GENE-050505-1	pdlim3a	PDZ and LIM domain 3a	2	telencephalic ventricle	ZFA:0000696	Pharyngula:Prim-5
ZDB-GENE-000125-4	dlc	deltaC	2	telencephalon	ZFA:0000079	Pharyngula:Prim-25
ZDB-GENE-000125-4	dlc	deltaC	2	telencephalon	ZFA:0000079	Segmentation:14-19 somites
ZDB-GENE-000125-4	dlc	deltaC	2	telencephalon	ZFA:0000079	Segmentation:20-25 somites
ZDB-GENE-000208-4	zic1	zic family member 1 (odd-paired homolog, Drosophila)	2	telencephalon	ZFA:0000079	Larval:Day 5
ZDB-GENE-000208-4	zic1	zic family member 1 (odd-paired homolog, Drosophila)	2	telencephalon	ZFA:0000079	Pharyngula:Prim-25
ZDB-GENE-000208-4	zic1	zic family member 1 (odd-paired homolog, Drosophila)	2	telencephalon	ZFA:0000079	Segmentation:10-13 somites
ZDB-GENE-000208-4	zic1	zic family member 1 (odd-paired homolog, Drosophila)	2	telencephalon	ZFA:0000079	Segmentation:26+ somites
ZDB-GENE-000210-15	btg2	B-cell translocation gene 2	2	telencephalon	ZFA:0000079	Segmentation:20-25 somites
ZDB-GENE-000210-23	meis2b	myeloid ecotropic viral integration site 2b	2	telencephalon	ZFA:0000079	Pharyngula:Prim-15
ZDB-GENE-000210-23	meis2b	myeloid ecotropic viral integration site 2b	2	telencephalon	ZFA:0000079	Segmentation:20-25 somites
ZDB-GENE-000328-3	fzd8a	frizzled homolog 8a	2	telencephalon	ZFA:0000079	Hatching:Long-pec
ZDB-GENE-000330-5	cdc25	cell division cycle 25 homolog	2	telencephalon	ZFA:0000079	Segmentation:14-19 somites
ZDB-GENE-000330-5	cdc25	cell division cycle 25 homolog	2	telencephalon	ZFA:0000079	Segmentation:20-25 somites
ZDB-GENE-000607-65	evla	Enah/Vasp-like a	2	telencephalon	ZFA:0000079	Pharyngula:Prim-5
ZDB-GENE-000710-4	zic2a	zic family member 2 (odd-paired homolog, Drosophila), a	2	telencephalon	ZFA:0000079	Pharyngula:Prim-15
ZDB-GENE-001020-1	hmx3	homeo box (H6 family) 3	2	telencephalon	ZFA:0000079	Pharyngula:Prim-25
ZDB-GENE-001020-1	hmx3	homeo box (H6 family) 3	2	telencephalon	ZFA:0000079	Segmentation:26+ somites
ZDB-GENE-001103-3	fezf2	FEZ family zinc finger 2	2	telencephalon	ZFA:0000079	Adult
ZDB-GENE-001103-3	fezf2	FEZ family zinc finger 2	2	telencephalon	ZFA:0000079	Pharyngula:Prim-15
ZDB-GENE-001120-1	lima1	LIM domain and actin binding 1	2	telencephalon	ZFA:0000079	Pharyngula:Prim-15
ZDB-GENE-010111-1	sox19b	SRY-box containing gene 19b	2	telencephalon	ZFA:0000079	Segmentation:20-25 somites
ZDB-GENE-010702-1	lmo4a	LIM domain only 4a	2	telencephalon	ZFA:0000079	Hatching:Long-pec
ZDB-GENE-010702-1	lmo4a	LIM domain only 4a	2	telencephalon	ZFA:0000079	Pharyngula:Prim-15
ZDB-GENE-010726-1	btg1	B-cell translocation gene 1	2	telencephalon	ZFA:0000079	Pharyngula:Prim-5
ZDB-GENE-011115-1	ywhag1	3-monooxygenase/tryptophan 5-monooxygenase activation protein, gamma polypeptide 1	2	telencephalon	ZFA:0000079	Segmentation:26+ somites
ZDB-GENE-011207-1	sox10	SRY-box containing gene 10	2	telencephalon	ZFA:0000079	Adult
ZDB-GENE-020117-2	gbx1	gastrulation brain homeobox 1	2	telencephalon	ZFA:0000079	Pharyngula:Prim-15
ZDB-GENE-020122-1	meis1	myeloid ecotropic viral integration 1	2	telencephalon	ZFA:0000079	Hatching:Long-pec
ZDB-GENE-020213-1	mkrn1	makorin, ring finger protein, 1	2	telencephalon	ZFA:0000079	Pharyngula:Prim-25
ZDB-GENE-020213-1	mkrn1	makorin, ring finger protein, 1	2	telencephalon	ZFA:0000079	Segmentation:20-25 somites
ZDB-GENE-020213-1	mkrn1	makorin, ring finger protein, 1	2	telencephalon	ZFA:0000079	Segmentation:26+ somites
ZDB-GENE-020228-2	sall1a	sal-like 1a (Drosophila)	2	telencephalon	ZFA:0000079	Pharyngula:Prim-5
ZDB-GENE-020418-1	ccna2	cyclin A2	2	telencephalon	ZFA:0000079	Pharyngula:Prim-15
ZDB-GENE-021115-6	lmo1	LIM domain only 1	2	telencephalon	ZFA:0000079	Hatching:Long-pec
ZDB-GENE-021115-6	lmo1	LIM domain only 1	2	telencephalon	ZFA:0000079	Pharyngula:Prim-15
ZDB-GENE-021115-6	lmo1	LIM domain only 1	2	telencephalon	ZFA:0000079	Segmentation:20-25 somites
ZDB-GENE-021205-1	nav3	neuron navigator 3	2	telencephalon	ZFA:0000079	Pharyngula:Prim-15
ZDB-GENE-021205-1	nav3	neuron navigator 3	2	telencephalon	ZFA:0000079	Segmentation:20-25 somites
ZDB-GENE-021220-1	ncs1a	neuronal calcium sensor 1a	2	telencephalon	ZFA:0000079	Pharyngula:Prim-25
ZDB-GENE-030131-2602	insm1b	insulinoma-associated 1b	2	telencephalon	ZFA:0000079	Segmentation:10-13 somites
ZDB-GENE-030131-341	hmgb1a	high-mobility group box 1a	2	telencephalon	ZFA:0000079	Hatching:Long-pec
ZDB-GENE-030131-3511	ptprna	protein tyrosine phosphatase, receptor type, Na	2	telencephalon	ZFA:0000079	Pharyngula:Prim-5
ZDB-GENE-030131-3570	lmo4b	LIM domain only 4b	2	telencephalon	ZFA:0000079	Pharyngula:Prim-15
ZDB-GENE-030131-3654	sp8b	sp8 transcription factor b	2	telencephalon	ZFA:0000079	Pharyngula:Prim-15
ZDB-GENE-030131-4172	syne1a	spectrin repeat containing, nuclear envelope 1a	2	telencephalon	ZFA:0000079	Hatching:Long-pec
ZDB-GENE-030131-4172	syne1a	spectrin repeat containing, nuclear envelope 1a	2	telencephalon	ZFA:0000079	Pharyngula:Prim-15
ZDB-GENE-030131-5606	ndrg3b	N-myc downstream regulated family member 3b	2	telencephalon	ZFA:0000079	Pharyngula:Prim-15
ZDB-GENE-030131-7297	syt4	synaptotagmin IV	2	telencephalon	ZFA:0000079	Pharyngula:High-pec
ZDB-GENE-030131-7297	syt4	synaptotagmin IV	2	telencephalon	ZFA:0000079	Pharyngula:Prim-5
ZDB-GENE-030131-7577	zfhx3	zinc finger homeobox 3	2	telencephalon	ZFA:0000079	Pharyngula:Prim-25
ZDB-GENE-030131-8290	sox4a	SRY-box containing gene 4a	2	telencephalon	ZFA:0000079	Pharyngula:Prim-25
ZDB-GENE-030131-8290	sox4a	SRY-box containing gene 4a	2	telencephalon	ZFA:0000079	Segmentation:26+ somites
ZDB-GENE-030131-8365	gnai2l	guanine nucleotide binding protein (G protein), alpha inhibiting activity polypeptide 2, like	2	telencephalon	ZFA:0000079	Pharyngula:Prim-15
ZDB-GENE-030131-8365	gnai2l	guanine nucleotide binding protein (G protein), alpha inhibiting activity polypeptide 2, like	2	telencephalon	ZFA:0000079	Segmentation:20-25 somites
ZDB-GENE-030131-9382	fam116b	family with sequence similarity 116, member B	2	telencephalon	ZFA:0000079	Pharyngula:Prim-15
ZDB-GENE-030131-9710	yap1	Yes-associated protein 1	2	telencephalon	ZFA:0000079	Pharyngula:Prim-5
ZDB-GENE-030131-9814	rspo3	R-spondin 3 homolog (Xenopus laevis)	2	telencephalon	ZFA:0000079	Segmentation:20-25 somites
ZDB-GENE-030131-9834	ptprk	protein tyrosine phosphatase, receptor type, K	2	telencephalon	ZFA:0000079	Hatching:Long-pec
ZDB-GENE-030131-9834	ptprk	protein tyrosine phosphatase, receptor type, K	2	telencephalon	ZFA:0000079	Pharyngula:Prim-15
ZDB-GENE-030131-9834	ptprk	protein tyrosine phosphatase, receptor type, K	2	telencephalon	ZFA:0000079	Segmentation:20-25 somites
ZDB-GENE-030131-9839	rgs4	regulator of G-protein signalling 4	2	telencephalon	ZFA:0000079	Pharyngula:High-pec
ZDB-GENE-030131-9849	sp8a	sp8 transcription factor a	2	telencephalon	ZFA:0000079	Segmentation:26+ somites
ZDB-GENE-030131-9860	zfp36l1a	zinc finger protein 36, C3H type-like 1a	2	telencephalon	ZFA:0000079	Hatching:Long-pec
ZDB-GENE-030131-9860	zfp36l1a	zinc finger protein 36, C3H type-like 1a	2	telencephalon	ZFA:0000079	Pharyngula:Prim-15
ZDB-GENE-030131-9909	sipa1l1	signal-induced proliferation-associated 1 like 1	2	telencephalon	ZFA:0000079	Hatching:Long-pec
ZDB-GENE-030131-9909	sipa1l1	signal-induced proliferation-associated 1 like 1	2	telencephalon	ZFA:0000079	Pharyngula:Prim-15
ZDB-GENE-030321-1	gli1	GLI-Kruppel family member 1	2	telencephalon	ZFA:0000079	Hatching:Long-pec
ZDB-GENE-030321-1	gli1	GLI-Kruppel family member 1	2	telencephalon	ZFA:0000079	Pharyngula:Prim-25
ZDB-GENE-030321-1	gli1	GLI-Kruppel family member 1	2	telencephalon	ZFA:0000079	Segmentation:26+ somites
ZDB-GENE-030328-22	sb:cb663	sb:cb663	2	telencephalon	ZFA:0000079	Segmentation:14-19 somites
ZDB-GENE-030424-1	kdm5bb	lysine (K)-specific demethylase 5Bb	2	telencephalon	ZFA:0000079	Pharyngula:Prim-5
ZDB-GENE-030616-624	znf536	zinc finger protein 536	2	telencephalon	ZFA:0000079	Pharyngula:Prim-25
ZDB-GENE-030616-624	znf536	zinc finger protein 536	2	telencephalon	ZFA:0000079	Segmentation:20-25 somites
ZDB-GENE-030708-2	zic3	zic family member 3 heterotaxy 1 (odd-paired homolog, Drosophila)	2	telencephalon	ZFA:0000079	Pharyngula:High-pec
ZDB-GENE-030708-2	zic3	zic family member 3 heterotaxy 1 (odd-paired homolog, Drosophila)	2	telencephalon	ZFA:0000079	Pharyngula:Prim-15
ZDB-GENE-030708-2	zic3	zic family member 3 heterotaxy 1 (odd-paired homolog, Drosophila)	2	telencephalon	ZFA:0000079	Pharyngula:Prim-5
ZDB-GENE-030724-6	prickle2	prickle-like 2 (Drosophila)	2	telencephalon	ZFA:0000079	Segmentation:26+ somites
ZDB-GENE-030814-2	tp73	tumor protein p73	2	telencephalon	ZFA:0000079	Pharyngula:Prim-5
ZDB-GENE-030829-32	sall2	sal-like 2 (Drosophila)	2	telencephalon	ZFA:0000079	Hatching:Long-pec
ZDB-GENE-030829-65	btbd6b	BTB (POZ) domain containing 6b	2	telencephalon	ZFA:0000079	Pharyngula:Prim-25
ZDB-GENE-030904-9	vax1	ventral anterior homeobox 1	2	telencephalon	ZFA:0000079	Pharyngula:High-pec
ZDB-GENE-030909-1	sox2	SRY-box containing gene 2	2	telencephalon	ZFA:0000079	Pharyngula:Prim-5
ZDB-GENE-031007-7	emx1	empty spiracles homeobox 1	2	telencephalon	ZFA:0000079	Adult
ZDB-GENE-031008-2	lhx8a	LIM homeobox 8a	2	telencephalon	ZFA:0000079	Adult
ZDB-GENE-031008-2	lhx8a	LIM homeobox 8a	2	telencephalon	ZFA:0000079	Hatching:Long-pec
ZDB-GENE-031008-2	lhx8a	LIM homeobox 8a	2	telencephalon	ZFA:0000079	Pharyngula:Prim-15
ZDB-GENE-031112-7	apc	adenomatosis polyposis coli	2	telencephalon	ZFA:0000079	Pharyngula:Prim-25
ZDB-GENE-031112-7	apc	adenomatosis polyposis coli	2	telencephalon	ZFA:0000079	Pharyngula:Prim-5
ZDB-GENE-031112-7	apc	adenomatosis polyposis coli	2	telencephalon	ZFA:0000079	Segmentation:26+ somites
ZDB-GENE-040121-3	sh3gl2	SH3-domain GRB2-like 2	2	telencephalon	ZFA:0000079	Pharyngula:Prim-25
ZDB-GENE-040121-3	sh3gl2	SH3-domain GRB2-like 2	2	telencephalon	ZFA:0000079	Segmentation:14-19 somites
ZDB-GENE-040121-3	sh3gl2	SH3-domain GRB2-like 2	2	telencephalon	ZFA:0000079	Segmentation:20-25 somites
ZDB-GENE-040308-1	traf4a	tnf receptor-associated factor 4a	2	telencephalon	ZFA:0000079	Pharyngula:High-pec
ZDB-GENE-040308-1	traf4a	tnf receptor-associated factor 4a	2	telencephalon	ZFA:0000079	Pharyngula:Prim-15
ZDB-GENE-040426-1016	mtmr8	myotubularin related protein 8	2	telencephalon	ZFA:0000079	Segmentation:14-19 somites
ZDB-GENE-040426-1119	ap1s1	adaptor-related protein complex 1, sigma 1 subunit	2	telencephalon	ZFA:0000079	Pharyngula:Prim-5
ZDB-GENE-040426-1171	zgc:63577	zgc:63577	2	telencephalon	ZFA:0000079	Pharyngula:Prim-15
ZDB-GENE-040426-1752	kcnip3	Kv channel interacting protein 3, calsenilin	2	telencephalon	ZFA:0000079	Segmentation:26+ somites
ZDB-GENE-040426-1806	fam126a	family with sequence similarity 126, member A	2	telencephalon	ZFA:0000079	Hatching:Long-pec
ZDB-GENE-040426-1810	insm1a	insulinoma-associated 1a	2	telencephalon	ZFA:0000079	Segmentation:10-13 somites
ZDB-GENE-040426-1827	zgc:77375	zgc:77375	2	telencephalon	ZFA:0000079	Segmentation:26+ somites
ZDB-GENE-040426-2191	ywhah	tyrosine 3-monooxygenase/tryptophan 5-monooxygenase activation protein, eta polypeptide	2	telencephalon	ZFA:0000079	Pharyngula:Prim-5
ZDB-GENE-040426-2635	sgsm3	small G protein signaling modulator 3	2	telencephalon	ZFA:0000079	Segmentation:14-19 somites
ZDB-GENE-040426-2801	ssbp3b	single stranded DNA binding protein 3b	2	telencephalon	ZFA:0000079	Pharyngula:Prim-5
ZDB-GENE-040426-2815	syt11a	synaptotagmin XIa	2	telencephalon	ZFA:0000079	Pharyngula:Prim-25
ZDB-GENE-040426-2815	syt11a	synaptotagmin XIa	2	telencephalon	ZFA:0000079	Segmentation:26+ somites
ZDB-GENE-040426-2920	rnf41	ring finger protein 41	2	telencephalon	ZFA:0000079	Pharyngula:Prim-5
ZDB-GENE-040622-1	zic5	zic family member 5 (odd-paired homolog, Drosophila)	2	telencephalon	ZFA:0000079	Pharyngula:Prim-15
ZDB-GENE-040622-4	zic4	zic family member 4	2	telencephalon	ZFA:0000079	Hatching:Long-pec
ZDB-GENE-040704-71	kctd4	potassium channel tetramerisation domain containing 4	2	telencephalon	ZFA:0000079	Adult
ZDB-GENE-040704-71	kctd4	potassium channel tetramerisation domain containing 4	2	telencephalon	ZFA:0000079	Larval:Protruding-mouth
ZDB-GENE-040718-264	rgs8	regulator of G-protein signaling 8	2	telencephalon	ZFA:0000079	Pharyngula:High-pec
ZDB-GENE-040718-276	rgs7	regulator of G-protein signalling 7	2	telencephalon	ZFA:0000079	Pharyngula:Prim-15
ZDB-GENE-040718-276	rgs7	regulator of G-protein signalling 7	2	telencephalon	ZFA:0000079	Pharyngula:Prim-5
ZDB-GENE-040718-303	zgc:92758	zgc:92758	2	telencephalon	ZFA:0000079	Hatching:Long-pec
ZDB-GENE-040718-394	zgc:92020	zgc:92020	2	telencephalon	ZFA:0000079	Pharyngula:High-pec
ZDB-GENE-040718-394	zgc:92020	zgc:92020	2	telencephalon	ZFA:0000079	Pharyngula:Prim-5
ZDB-GENE-040801-125	fam49a	family with sequence similarity 49, member A	2	telencephalon	ZFA:0000079	Pharyngula:Prim-15
ZDB-GENE-040801-125	fam49a	family with sequence similarity 49, member A	2	telencephalon	ZFA:0000079	Pharyngula:Prim-5
ZDB-GENE-040801-155	fnbp1l	formin binding protein 1-like	2	telencephalon	ZFA:0000079	Segmentation:26+ somites
ZDB-GENE-040801-171	rs1	retinoschisis (X-linked, juvenile) 1	2	telencephalon	ZFA:0000079	Hatching:Long-pec
ZDB-GENE-040801-211	zgc:91850	zgc:91850	2	telencephalon	ZFA:0000079	Pharyngula:Prim-15
ZDB-GENE-040801-39	desi2	desumoylating isopeptidase 2	2	telencephalon	ZFA:0000079	Pharyngula:Prim-15
ZDB-GENE-040801-44	homer1b	homer homolog 1b (Drosophila)	2	telencephalon	ZFA:0000079	Pharyngula:Prim-25
ZDB-GENE-040801-44	homer1b	homer homolog 1b (Drosophila)	2	telencephalon	ZFA:0000079	Segmentation:26+ somites
ZDB-GENE-040801-47	zgc:100846	zgc:100846	2	telencephalon	ZFA:0000079	Pharyngula:Prim-15
ZDB-GENE-040808-41	ypel1	yippee-like 1 (Drosophila)	2	telencephalon	ZFA:0000079	Segmentation:20-25 somites
ZDB-GENE-041010-105	kctd15a	potassium channel tetramerisation domain containing 15a	2	telencephalon	ZFA:0000079	Hatching:Long-pec
ZDB-GENE-041114-172	zgc:101606	zgc:101606	2	telencephalon	ZFA:0000079	Pharyngula:High-pec
ZDB-GENE-041212-57	kcnip1b	Kv channel interacting protein 1 b	2	telencephalon	ZFA:0000079	Hatching:Long-pec
ZDB-GENE-041212-57	kcnip1b	Kv channel interacting protein 1 b	2	telencephalon	ZFA:0000079	Pharyngula:Prim-15
ZDB-GENE-050309-44	im:7143923	im:7143923	2	telencephalon	ZFA:0000079	Pharyngula:Prim-5
ZDB-GENE-050310-2	ntn2	netrin 2	2	telencephalon	ZFA:0000079	Hatching:Long-pec
ZDB-GENE-050320-136	hsbp1a	heat shock factor binding protein 1a	2	telencephalon	ZFA:0000079	Pharyngula:Prim-15
ZDB-GENE-050320-96	cnih2	cornichon homolog 2 (Drosophila)	2	telencephalon	ZFA:0000079	Pharyngula:Prim-25
ZDB-GENE-050320-96	cnih2	cornichon homolog 2 (Drosophila)	2	telencephalon	ZFA:0000079	Segmentation:20-25 somites
ZDB-GENE-050327-58	rufy3	RUN and FYVE domain containing 3	2	telencephalon	ZFA:0000079	Hatching:Long-pec
ZDB-GENE-050327-72	scrt1b	scratch homolog 1, zinc finger protein b (Drosophila)	2	telencephalon	ZFA:0000079	Hatching:Long-pec
ZDB-GENE-050327-72	scrt1b	scratch homolog 1, zinc finger protein b (Drosophila)	2	telencephalon	ZFA:0000079	Pharyngula:Prim-25
ZDB-GENE-050327-72	scrt1b	scratch homolog 1, zinc finger protein b (Drosophila)	2	telencephalon	ZFA:0000079	Segmentation:20-25 somites
ZDB-GENE-050522-134	syt5b	synaptotagmin Vb	2	telencephalon	ZFA:0000079	Pharyngula:Prim-25
ZDB-GENE-050522-134	syt5b	synaptotagmin Vb	2	telencephalon	ZFA:0000079	Segmentation:20-25 somites
ZDB-GENE-050522-157	pcbp3	poly(rC) binding protein 3	2	telencephalon	ZFA:0000079	Pharyngula:Prim-25
ZDB-GENE-050522-166	zgc:109949	zgc:109949	2	telencephalon	ZFA:0000079	Pharyngula:Prim-15
ZDB-GENE-050522-201	lmo3	LIM domain only 3	2	telencephalon	ZFA:0000079	Pharyngula:High-pec
ZDB-GENE-050522-201	lmo3	LIM domain only 3	2	telencephalon	ZFA:0000079	Pharyngula:Prim-15
ZDB-GENE-050622-4	ca16b	carbonic anhydrase XVI b	2	telencephalon	ZFA:0000079	Pharyngula:Prim-25
ZDB-GENE-050803-1	ezrb	ezrin b	2	telencephalon	ZFA:0000079	Pharyngula:Prim-5
ZDB-GENE-050913-153	barhl2	BarH-like 2	2	telencephalon	ZFA:0000079	Segmentation:14-19 somites
ZDB-GENE-050913-153	barhl2	BarH-like 2	2	telencephalon	ZFA:0000079	Segmentation:20-25 somites
ZDB-GENE-050913-31	dpf1	D4, zinc and double PHD fingers family 1	2	telencephalon	ZFA:0000079	Segmentation:26+ somites
ZDB-GENE-050913-77	dcbld1	discoidin, CUB and LCCL domain containing 1	2	telencephalon	ZFA:0000079	Hatching:Long-pec
ZDB-GENE-050930-1	ncs1b	neuronal calcium sensor 1b	2	telencephalon	ZFA:0000079	Hatching:Long-pec
ZDB-GENE-051220-1	lhx2b	LIM homeobox 2b	2	telencephalon	ZFA:0000079	Pharyngula:Prim-15
ZDB-GENE-060322-8	st8sia5	ST8 alpha-N-acetyl-neuraminide alpha-2,8-sialyltransferase 5	2	telencephalon	ZFA:0000079	Segmentation:26+ somites
ZDB-GENE-060512-226	ndrg4	N-myc downstream regulated gene 4	2	telencephalon	ZFA:0000079	Segmentation:26+ somites
ZDB-GENE-060810-43	mbip	MAP3K12 binding inhibitory protein 1	2	telencephalon	ZFA:0000079	Pharyngula:Prim-5
ZDB-GENE-060810-43	mbip	MAP3K12 binding inhibitory protein 1	2	telencephalon	ZFA:0000079	Segmentation:26+ somites
ZDB-GENE-061204-1	large	like-glycosyltransferase	2	telencephalon	ZFA:0000079	Pharyngula:Prim-15
ZDB-GENE-061219-1	plekhh1	pleckstrin homology domain containing, family H (with MyTH4 domain) member 1	2	telencephalon	ZFA:0000079	Pharyngula:Prim-15
ZDB-GENE-070530-3	zfhx4	zinc finger homeobox 4	2	telencephalon	ZFA:0000079	Pharyngula:Prim-25
ZDB-GENE-070530-3	zfhx4	zinc finger homeobox 4	2	telencephalon	ZFA:0000079	Segmentation:20-25 somites
ZDB-GENE-080215-5	fryb	furry homolog b (Drosophila)	2	telencephalon	ZFA:0000079	Hatching:Long-pec
ZDB-GENE-080215-5	fryb	furry homolog b (Drosophila)	2	telencephalon	ZFA:0000079	Pharyngula:Prim-15
ZDB-GENE-081016-1	appl1	adaptor protein, phosphotyrosine interaction, PH domain and leucine zipper containing 1	2	telencephalon	ZFA:0000079	Pharyngula:Prim-5
ZDB-GENE-980526-102	sox19a	SRY-box containing gene 19a	2	telencephalon	ZFA:0000079	Hatching:Long-pec
ZDB-GENE-980526-102	sox19a	SRY-box containing gene 19a	2	telencephalon	ZFA:0000079	Pharyngula:Prim-15
ZDB-GENE-980526-112	isl1	islet1	2	telencephalon	ZFA:0000079	Pharyngula:High-pec
ZDB-GENE-980526-112	isl1	islet1	2	telencephalon	ZFA:0000079	Pharyngula:Prim-5
ZDB-GENE-980526-114	dlb	deltaB	2	telencephalon	ZFA:0000079	Segmentation:20-25 somites
ZDB-GENE-980526-166	shha	sonic hedgehog a	2	telencephalon	ZFA:0000079	Pharyngula:Prim-5
ZDB-GENE-980526-176	ccnd1	cyclin D1	2	telencephalon	ZFA:0000079	Hatching:Long-pec
ZDB-GENE-980526-176	ccnd1	cyclin D1	2	telencephalon	ZFA:0000079	Pharyngula:Prim-15
ZDB-GENE-980526-18	dlx2b	distal-less homeobox gene 2b	2	telencephalon	ZFA:0000079	Pharyngula:High-pec
ZDB-GENE-980526-18	dlx2b	distal-less homeobox gene 2b	2	telencephalon	ZFA:0000079	Pharyngula:Prim-5
ZDB-GENE-980526-212	dlx2a	distal-less homeobox gene 2a	2	telencephalon	ZFA:0000079	Pharyngula:Prim-25
ZDB-GENE-980526-212	dlx2a	distal-less homeobox gene 2a	2	telencephalon	ZFA:0000079	Segmentation:14-19 somites
ZDB-GENE-980526-212	dlx2a	distal-less homeobox gene 2a	2	telencephalon	ZFA:0000079	Segmentation:20-25 somites
ZDB-GENE-980526-29	dla	deltaA	2	telencephalon	ZFA:0000079	Pharyngula:High-pec
ZDB-GENE-980526-29	dla	deltaA	2	telencephalon	ZFA:0000079	Pharyngula:Prim-5
ZDB-GENE-980526-395	sox11a	SRY-box containing gene 11a	2	telencephalon	ZFA:0000079	Pharyngula:Prim-5
ZDB-GENE-980526-395	sox11a	SRY-box containing gene 11a	2	telencephalon	ZFA:0000079	Segmentation:26+ somites
ZDB-GENE-980526-400	otx1b	orthodenticle homolog 1b	2	telencephalon	ZFA:0000079	Hatching:Long-pec
ZDB-GENE-980526-400	otx1b	orthodenticle homolog 1b	2	telencephalon	ZFA:0000079	Pharyngula:Prim-15
ZDB-GENE-980526-448	dlx6a	distal-less homeobox gene 6a	2	telencephalon	ZFA:0000079	Hatching:Long-pec
ZDB-GENE-980528-2060	gsc	goosecoid	2	telencephalon	ZFA:0000079	Hatching:Long-pec
ZDB-GENE-980528-2060	gsc	goosecoid	2	telencephalon	ZFA:0000079	Pharyngula:Prim-15
ZDB-GENE-990415-128	six3b	sine oculis homeobox homolog 3b	2	telencephalon	ZFA:0000079	Pharyngula:High-pec
ZDB-GENE-990415-128	six3b	sine oculis homeobox homolog 3b	2	telencephalon	ZFA:0000079	Pharyngula:Prim-5
ZDB-GENE-990415-133	isl2b	islet2b	2	telencephalon	ZFA:0000079	Segmentation:26+ somites
ZDB-GENE-990415-238	rx3	retinal homeobox gene 3	2	telencephalon	ZFA:0000079	Pharyngula:Prim-5
ZDB-GENE-990415-47	dld	deltaD	2	telencephalon	ZFA:0000079	Adult
ZDB-GENE-990415-48	dlx1a	distal-less homeobox gene 1a	2	telencephalon	ZFA:0000079	Segmentation:20-25 somites
ZDB-GENE-990415-49	dlx5a	distal-less homeobox gene 5a	2	telencephalon	ZFA:0000079	Hatching:Long-pec
ZDB-GENE-990415-49	dlx5a	distal-less homeobox gene 5a	2	telencephalon	ZFA:0000079	Pharyngula:Prim-15
ZDB-GENE-990415-49	dlx5a	distal-less homeobox gene 5a	2	telencephalon	ZFA:0000079	Segmentation:20-25 somites
ZDB-GENE-990415-53	emx3	empty spiracles homeobox 3	2	telencephalon	ZFA:0000079	Pharyngula:High-pec
ZDB-GENE-990415-53	emx3	empty spiracles homeobox 3	2	telencephalon	ZFA:0000079	Pharyngula:Prim-5
ZDB-GENE-990415-54	emx2	empty spiracles homeobox 2	2	telencephalon	ZFA:0000079	Hatching:Long-pec
ZDB-GENE-990415-54	emx2	empty spiracles homeobox 2	2	telencephalon	ZFA:0000079	Pharyngula:Prim-15
ZDB-GENE-990706-8	gli2a	GLI-Kruppel family member GLI2a	2	telencephalon	ZFA:0000079	Segmentation:10-13 somites
ZDB-GENE-000125-4	dlc	deltaC	2	telencephalon	ZFA:0000079	Pharyngula:Prim-15
ZDB-GENE-000125-4	dlc	deltaC	2	telencephalon	ZFA:0000079	Pharyngula:Prim-5
ZDB-GENE-000208-4	zic1	zic family member 1 (odd-paired homolog, Drosophila)	2	telencephalon	ZFA:0000079	Hatching:Long-pec
ZDB-GENE-000208-4	zic1	zic family member 1 (odd-paired homolog, Drosophila)	2	telencephalon	ZFA:0000079	Pharyngula:Prim-15
ZDB-GENE-000210-15	btg2	B-cell translocation gene 2	2	telencephalon	ZFA:0000079	Pharyngula:Prim-5
ZDB-GENE-000210-23	meis2b	myeloid ecotropic viral integration site 2b	2	telencephalon	ZFA:0000079	Pharyngula:Prim-5
ZDB-GENE-000330-5	cdc25	cell division cycle 25 homolog	2	telencephalon	ZFA:0000079	Pharyngula:Prim-5
ZDB-GENE-000607-65	evla	Enah/Vasp-like a	2	telencephalon	ZFA:0000079	Pharyngula:Prim-25
ZDB-GENE-000607-65	evla	Enah/Vasp-like a	2	telencephalon	ZFA:0000079	Segmentation:20-25 somites
ZDB-GENE-000710-4	zic2a	zic family member 2 (odd-paired homolog, Drosophila), a	2	telencephalon	ZFA:0000079	Segmentation:14-19 somites
ZDB-GENE-000710-4	zic2a	zic family member 2 (odd-paired homolog, Drosophila), a	2	telencephalon	ZFA:0000079	Segmentation:26+ somites
ZDB-GENE-001020-1	hmx3	homeo box (H6 family) 3	2	telencephalon	ZFA:0000079	Pharyngula:Prim-15
ZDB-GENE-001103-3	fezf2	FEZ family zinc finger 2	2	telencephalon	ZFA:0000079	Pharyngula:Prim-25
ZDB-GENE-001103-3	fezf2	FEZ family zinc finger 2	2	telencephalon	ZFA:0000079	Pharyngula:Prim-5
ZDB-GENE-001120-1	lima1	LIM domain and actin binding 1	2	telencephalon	ZFA:0000079	Pharyngula:Prim-25
ZDB-GENE-001120-1	lima1	LIM domain and actin binding 1	2	telencephalon	ZFA:0000079	Segmentation:14-19 somites
ZDB-GENE-001120-1	lima1	LIM domain and actin binding 1	2	telencephalon	ZFA:0000079	Segmentation:26+ somites
ZDB-GENE-010111-1	sox19b	SRY-box containing gene 19b	2	telencephalon	ZFA:0000079	Pharyngula:High-pec
ZDB-GENE-010111-1	sox19b	SRY-box containing gene 19b	2	telencephalon	ZFA:0000079	Pharyngula:Prim-5
ZDB-GENE-010702-1	lmo4a	LIM domain only 4a	2	telencephalon	ZFA:0000079	Segmentation:26+ somites
ZDB-GENE-011115-1	ywhag1	3-monooxygenase/tryptophan 5-monooxygenase activation protein, gamma polypeptide 1	2	telencephalon	ZFA:0000079	Hatching:Long-pec
ZDB-GENE-011115-1	ywhag1	3-monooxygenase/tryptophan 5-monooxygenase activation protein, gamma polypeptide 1	2	telencephalon	ZFA:0000079	Pharyngula:Prim-15
ZDB-GENE-011128-2	jag1a	jagged 1a	2	telencephalon	ZFA:0000079	Adult
ZDB-GENE-020117-2	gbx1	gastrulation brain homeobox 1	2	telencephalon	ZFA:0000079	Pharyngula:High-pec
ZDB-GENE-020122-1	meis1	myeloid ecotropic viral integration 1	2	telencephalon	ZFA:0000079	Pharyngula:Prim-5
ZDB-GENE-020122-1	meis1	myeloid ecotropic viral integration 1	2	telencephalon	ZFA:0000079	Segmentation:26+ somites
ZDB-GENE-020213-1	mkrn1	makorin, ring finger protein, 1	2	telencephalon	ZFA:0000079	Pharyngula:Prim-15
ZDB-GENE-020213-1	mkrn1	makorin, ring finger protein, 1	2	telencephalon	ZFA:0000079	Pharyngula:Prim-5
ZDB-GENE-020228-2	sall1a	sal-like 1a (Drosophila)	2	telencephalon	ZFA:0000079	Pharyngula:Prim-25
ZDB-GENE-020228-2	sall1a	sal-like 1a (Drosophila)	2	telencephalon	ZFA:0000079	Segmentation:14-19 somites
ZDB-GENE-020228-2	sall1a	sal-like 1a (Drosophila)	2	telencephalon	ZFA:0000079	Segmentation:20-25 somites
ZDB-GENE-020228-2	sall1a	sal-like 1a (Drosophila)	2	telencephalon	ZFA:0000079	Segmentation:26+ somites
ZDB-GENE-020418-1	ccna2	cyclin A2	2	telencephalon	ZFA:0000079	Pharyngula:Prim-25
ZDB-GENE-021016-1	ccng2	cyclin G2	2	telencephalon	ZFA:0000079	Segmentation:14-19 somites
ZDB-GENE-021016-1	ccng2	cyclin G2	2	telencephalon	ZFA:0000079	Segmentation:26+ somites
ZDB-GENE-021106-1	epb41l3b	erythrocyte membrane protein band 4.1-like 3b	2	telencephalon	ZFA:0000079	Pharyngula:Prim-25
ZDB-GENE-021115-6	lmo1	LIM domain only 1	2	telencephalon	ZFA:0000079	Pharyngula:Prim-5
ZDB-GENE-021205-1	nav3	neuron navigator 3	2	telencephalon	ZFA:0000079	Pharyngula:Prim-5
ZDB-GENE-021220-1	ncs1a	neuronal calcium sensor 1a	2	telencephalon	ZFA:0000079	Larval:Protruding-mouth
ZDB-GENE-021220-1	ncs1a	neuronal calcium sensor 1a	2	telencephalon	ZFA:0000079	Pharyngula:Prim-15
ZDB-GENE-030131-3127	chsy1	chondroitin sulfate synthase 1	2	telencephalon	ZFA:0000079	Segmentation:14-19 somites
ZDB-GENE-030131-3127	chsy1	chondroitin sulfate synthase 1	2	telencephalon	ZFA:0000079	Segmentation:26+ somites
ZDB-GENE-030131-341	hmgb1a	high-mobility group box 1a	2	telencephalon	ZFA:0000079	Pharyngula:Prim-5
ZDB-GENE-030131-3570	lmo4b	LIM domain only 4b	2	telencephalon	ZFA:0000079	Segmentation:14-19 somites
ZDB-GENE-030131-3570	lmo4b	LIM domain only 4b	2	telencephalon	ZFA:0000079	Segmentation:26+ somites
ZDB-GENE-030131-3654	sp8b	sp8 transcription factor b	2	telencephalon	ZFA:0000079	Segmentation:14-19 somites
ZDB-GENE-030131-3654	sp8b	sp8 transcription factor b	2	telencephalon	ZFA:0000079	Segmentation:26+ somites
ZDB-GENE-030131-3758	ptprn2	protein tyrosine phosphatase, receptor type, N polypeptide 2	2	telencephalon	ZFA:0000079	Pharyngula:Prim-5
ZDB-GENE-030131-5783	rasgef1ba	RasGEF domain family, member 1Ba	2	telencephalon	ZFA:0000079	Pharyngula:Prim-5
ZDB-GENE-030131-5783	rasgef1ba	RasGEF domain family, member 1Ba	2	telencephalon	ZFA:0000079	Segmentation:26+ somites
ZDB-GENE-030131-6174	wu:fi37d12	wu:fi37d12	2	telencephalon	ZFA:0000079	Segmentation:26+ somites
ZDB-GENE-030131-7135	ywhaqb	tyrosine 3-monooxygenase/tryptophan 5-monooxygenase activation protein, theta polypeptide b	2	telencephalon	ZFA:0000079	Pharyngula:Prim-5
ZDB-GENE-030131-7297	syt4	synaptotagmin IV	2	telencephalon	ZFA:0000079	Hatching:Long-pec
ZDB-GENE-030131-7297	syt4	synaptotagmin IV	2	telencephalon	ZFA:0000079	Segmentation:20-25 somites
ZDB-GENE-030131-7577	zfhx3	zinc finger homeobox 3	2	telencephalon	ZFA:0000079	Hatching:Long-pec
ZDB-GENE-030131-8290	sox4a	SRY-box containing gene 4a	2	telencephalon	ZFA:0000079	Pharyngula:Prim-15
ZDB-GENE-030131-8365	gnai2l	guanine nucleotide binding protein (G protein), alpha inhibiting activity polypeptide 2, like	2	telencephalon	ZFA:0000079	Pharyngula:High-pec
ZDB-GENE-030131-8365	gnai2l	guanine nucleotide binding protein (G protein), alpha inhibiting activity polypeptide 2, like	2	telencephalon	ZFA:0000079	Pharyngula:Prim-5
ZDB-GENE-030131-9382	fam116b	family with sequence similarity 116, member B	2	telencephalon	ZFA:0000079	Pharyngula:Prim-25
ZDB-GENE-030131-9382	fam116b	family with sequence similarity 116, member B	2	telencephalon	ZFA:0000079	Segmentation:20-25 somites
ZDB-GENE-030131-9683	sb:cb149	sb:cb149	2	telencephalon	ZFA:0000079	Segmentation:26+ somites
ZDB-GENE-030131-9710	yap1	Yes-associated protein 1	2	telencephalon	ZFA:0000079	Hatching:Long-pec
ZDB-GENE-030131-9748	tacc2	transforming, acidic coiled-coil containing protein 2	2	telencephalon	ZFA:0000079	Pharyngula:Prim-5
ZDB-GENE-030131-9748	tacc2	transforming, acidic coiled-coil containing protein 2	2	telencephalon	ZFA:0000079	Segmentation:26+ somites
ZDB-GENE-030131-9808	si:ch211-241o7.5	si:ch211-241o7.5	2	telencephalon	ZFA:0000079	Segmentation:14-19 somites
ZDB-GENE-030131-9814	rspo3	R-spondin 3 homolog (Xenopus laevis)	2	telencephalon	ZFA:0000079	Pharyngula:Prim-5
ZDB-GENE-030131-9834	ptprk	protein tyrosine phosphatase, receptor type, K	2	telencephalon	ZFA:0000079	Pharyngula:Prim-5
ZDB-GENE-030131-9839	rgs4	regulator of G-protein signalling 4	2	telencephalon	ZFA:0000079	Segmentation:20-25 somites
ZDB-GENE-030131-9849	sp8a	sp8 transcription factor a	2	telencephalon	ZFA:0000079	Hatching:Long-pec
ZDB-GENE-030131-9860	zfp36l1a	zinc finger protein 36, C3H type-like 1a	2	telencephalon	ZFA:0000079	Segmentation:14-19 somites
ZDB-GENE-030131-9860	zfp36l1a	zinc finger protein 36, C3H type-like 1a	2	telencephalon	ZFA:0000079	Segmentation:26+ somites
ZDB-GENE-030131-9878	noc3l	nucleolar complex associated 3 homolog (S. cerevisiae)	2	telencephalon	ZFA:0000079	Pharyngula:Prim-25
ZDB-GENE-030131-9895	znf513	zinc finger protein 513	2	telencephalon	ZFA:0000079	Pharyngula:Prim-5
ZDB-GENE-030131-9895	znf513	zinc finger protein 513	2	telencephalon	ZFA:0000079	Segmentation:26+ somites
ZDB-GENE-030131-9906	lmbr1l	limb region 1 like	2	telencephalon	ZFA:0000079	Segmentation:14-19 somites
ZDB-GENE-030131-9944	quo	quattro	2	telencephalon	ZFA:0000079	Pharyngula:Prim-15
ZDB-GENE-030321-1	gli1	GLI-Kruppel family member 1	2	telencephalon	ZFA:0000079	Pharyngula:High-pec
ZDB-GENE-030424-1	kdm5bb	lysine (K)-specific demethylase 5Bb	2	telencephalon	ZFA:0000079	Segmentation:20-25 somites
ZDB-GENE-030424-2	kpnb3	karyopherin (importin) beta 3	2	telencephalon	ZFA:0000079	Segmentation:20-25 somites
ZDB-GENE-030425-4	ppm1g	protein phosphatase 1G (formerly 2C), magnesium-dependent, gamma isoform	2	telencephalon	ZFA:0000079	Pharyngula:Prim-15
ZDB-GENE-030428-1	sepw2a	selenoprotein W, 2a	2	telencephalon	ZFA:0000079	Segmentation:26+ somites
ZDB-GENE-030616-154	znf385b	zinc finger protein 385B	2	telencephalon	ZFA:0000079	Hatching:Long-pec
ZDB-GENE-030616-624	znf536	zinc finger protein 536	2	telencephalon	ZFA:0000079	Pharyngula:High-pec
ZDB-GENE-030616-624	znf536	zinc finger protein 536	2	telencephalon	ZFA:0000079	Pharyngula:Prim-5
ZDB-GENE-030708-2	zic3	zic family member 3 heterotaxy 1 (odd-paired homolog, Drosophila)	2	telencephalon	ZFA:0000079	Pharyngula:Prim-25
ZDB-GENE-030708-2	zic3	zic family member 3 heterotaxy 1 (odd-paired homolog, Drosophila)	2	telencephalon	ZFA:0000079	Segmentation:14-19 somites
ZDB-GENE-030708-2	zic3	zic family member 3 heterotaxy 1 (odd-paired homolog, Drosophila)	2	telencephalon	ZFA:0000079	Segmentation:20-25 somites
ZDB-GENE-030724-6	prickle2	prickle-like 2 (Drosophila)	2	telencephalon	ZFA:0000079	Pharyngula:High-pec
ZDB-GENE-030814-2	tp73	tumor protein p73	2	telencephalon	ZFA:0000079	Segmentation:20-25 somites
ZDB-GENE-030829-65	btbd6b	BTB (POZ) domain containing 6b	2	telencephalon	ZFA:0000079	Pharyngula:Prim-15
ZDB-GENE-030909-1	sox2	SRY-box containing gene 2	2	telencephalon	ZFA:0000079	Segmentation:20-25 somites
ZDB-GENE-031002-18	syt9a	synaptotagmin IXa	2	telencephalon	ZFA:0000079	Pharyngula:Prim-25
ZDB-GENE-031007-7	emx1	empty spiracles homeobox 1	2	telencephalon	ZFA:0000079	Pharyngula:Prim-5
ZDB-GENE-031008-2	lhx8a	LIM homeobox 8a	2	telencephalon	ZFA:0000079	Segmentation:26+ somites
ZDB-GENE-031010-44	arhgap29b	Rho GTPase activating protein 29b	2	telencephalon	ZFA:0000079	Segmentation:26+ somites
ZDB-GENE-031112-7	apc	adenomatosis polyposis coli	2	telencephalon	ZFA:0000079	Hatching:Long-pec
ZDB-GENE-031112-7	apc	adenomatosis polyposis coli	2	telencephalon	ZFA:0000079	Pharyngula:Prim-15
ZDB-GENE-040121-3	sh3gl2	SH3-domain GRB2-like 2	2	telencephalon	ZFA:0000079	Pharyngula:Prim-15
ZDB-GENE-040308-1	traf4a	tnf receptor-associated factor 4a	2	telencephalon	ZFA:0000079	Pharyngula:Prim-25
ZDB-GENE-040308-1	traf4a	tnf receptor-associated factor 4a	2	telencephalon	ZFA:0000079	Segmentation:26+ somites
ZDB-GENE-040426-1083	bbs5	Bardet-Biedl syndrome 5	2	telencephalon	ZFA:0000079	Pharyngula:Prim-5
ZDB-GENE-040426-1083	bbs5	Bardet-Biedl syndrome 5	2	telencephalon	ZFA:0000079	Segmentation:26+ somites
ZDB-GENE-040426-1119	ap1s1	adaptor-related protein complex 1, sigma 1 subunit	2	telencephalon	ZFA:0000079	Segmentation:20-25 somites
ZDB-GENE-040426-1171	zgc:63577	zgc:63577	2	telencephalon	ZFA:0000079	Segmentation:26+ somites
ZDB-GENE-040426-1462	qki2	QKI, KH domain containing, RNA binding 2	2	telencephalon	ZFA:0000079	Segmentation:14-19 somites
ZDB-GENE-040426-1462	qki2	QKI, KH domain containing, RNA binding 2	2	telencephalon	ZFA:0000079	Segmentation:26+ somites
ZDB-GENE-040426-1752	kcnip3	Kv channel interacting protein 3, calsenilin	2	telencephalon	ZFA:0000079	Pharyngula:Prim-15
ZDB-GENE-040426-1806	fam126a	family with sequence similarity 126, member A	2	telencephalon	ZFA:0000079	Larval:Day 5
ZDB-GENE-040426-1806	fam126a	family with sequence similarity 126, member A	2	telencephalon	ZFA:0000079	Pharyngula:High-pec
ZDB-GENE-040426-1806	fam126a	family with sequence similarity 126, member A	2	telencephalon	ZFA:0000079	Pharyngula:Prim-5
ZDB-GENE-040426-1806	fam126a	family with sequence similarity 126, member A	2	telencephalon	ZFA:0000079	Segmentation:26+ somites
ZDB-GENE-040426-1844	zgc:77614	zgc:77614	2	telencephalon	ZFA:0000079	Segmentation:14-19 somites
ZDB-GENE-040426-1905	znrf1	zinc and ring finger 1	2	telencephalon	ZFA:0000079	Segmentation:20-25 somites
ZDB-GENE-040426-1905	znrf1	zinc and ring finger 1	2	telencephalon	ZFA:0000079	Segmentation:26+ somites
ZDB-GENE-040426-2069	elmo1	engulfment and cell motility 1 (ced-12 homolog, C. elegans)	2	telencephalon	ZFA:0000079	Pharyngula:Prim-5
ZDB-GENE-040426-2267	adob	2-aminoethanethiol (cysteamine) dioxygenase b	2	telencephalon	ZFA:0000079	Pharyngula:High-pec
ZDB-GENE-040426-2344	khdrbs1b	KH domain containing, RNA binding, signal transduction associated 1b	2	telencephalon	ZFA:0000079	Pharyngula:Prim-25
ZDB-GENE-040426-731	brpf1	bromodomain and PHD finger containing, 1	2	telencephalon	ZFA:0000079	Larval:Protruding-mouth
ZDB-GENE-040622-1	zic5	zic family member 5 (odd-paired homolog, Drosophila)	2	telencephalon	ZFA:0000079	Segmentation:26+ somites
ZDB-GENE-040622-4	zic4	zic family member 4	2	telencephalon	ZFA:0000079	Pharyngula:Prim-5
ZDB-GENE-040622-4	zic4	zic family member 4	2	telencephalon	ZFA:0000079	Segmentation:26+ somites
ZDB-GENE-040704-34	zgc:91860	zgc:91860	2	telencephalon	ZFA:0000079	Pharyngula:Prim-5
ZDB-GENE-040704-34	zgc:91860	zgc:91860	2	telencephalon	ZFA:0000079	Segmentation:26+ somites
ZDB-GENE-040704-71	kctd4	potassium channel tetramerisation domain containing 4	2	telencephalon	ZFA:0000079	Pharyngula:Prim-5
ZDB-GENE-040718-264	rgs8	regulator of G-protein signaling 8	2	telencephalon	ZFA:0000079	Pharyngula:Prim-25
ZDB-GENE-040718-276	rgs7	regulator of G-protein signalling 7	2	telencephalon	ZFA:0000079	Pharyngula:Prim-25
ZDB-GENE-040718-276	rgs7	regulator of G-protein signalling 7	2	telencephalon	ZFA:0000079	Segmentation:20-25 somites
ZDB-GENE-040718-303	zgc:92758	zgc:92758	2	telencephalon	ZFA:0000079	Segmentation:26+ somites
ZDB-GENE-040718-342	lzic	leucine zipper and CTNNBIP1 domain containing	2	telencephalon	ZFA:0000079	Pharyngula:Prim-5
ZDB-GENE-040718-394	zgc:92020	zgc:92020	2	telencephalon	ZFA:0000079	Segmentation:20-25 somites
ZDB-GENE-040718-85	zgc:92046	zgc:92046	2	telencephalon	ZFA:0000079	Segmentation:20-25 somites
ZDB-GENE-040801-125	fam49a	family with sequence similarity 49, member A	2	telencephalon	ZFA:0000079	Pharyngula:Prim-25
ZDB-GENE-040801-125	fam49a	family with sequence similarity 49, member A	2	telencephalon	ZFA:0000079	Segmentation:20-25 somites
ZDB-GENE-040801-171	rs1	retinoschisis (X-linked, juvenile) 1	2	telencephalon	ZFA:0000079	Pharyngula:High-pec
ZDB-GENE-040801-211	zgc:91850	zgc:91850	2	telencephalon	ZFA:0000079	Pharyngula:Prim-25
ZDB-GENE-040801-211	zgc:91850	zgc:91850	2	telencephalon	ZFA:0000079	Segmentation:20-25 somites
ZDB-GENE-040801-39	desi2	desumoylating isopeptidase 2	2	telencephalon	ZFA:0000079	Pharyngula:Prim-25
ZDB-GENE-040801-47	zgc:100846	zgc:100846	2	telencephalon	ZFA:0000079	Pharyngula:Prim-25
ZDB-GENE-040808-41	ypel1	yippee-like 1 (Drosophila)	2	telencephalon	ZFA:0000079	Pharyngula:Prim-5
ZDB-GENE-040901-7	mef2cb	myocyte enhancer factor 2cb	2	telencephalon	ZFA:0000079	Hatching:Long-pec
ZDB-GENE-041010-105	kctd15a	potassium channel tetramerisation domain containing 15a	2	telencephalon	ZFA:0000079	Pharyngula:Prim-25
ZDB-GENE-041010-105	kctd15a	potassium channel tetramerisation domain containing 15a	2	telencephalon	ZFA:0000079	Segmentation:26+ somites
ZDB-GENE-041014-355	vash2	vasohibin 2	2	telencephalon	ZFA:0000079	Hatching:Long-pec
ZDB-GENE-041014-73	dll4	delta-like 4 (Drosophila)	2	telencephalon	ZFA:0000079	Adult
ZDB-GENE-041114-172	zgc:101606	zgc:101606	2	telencephalon	ZFA:0000079	Pharyngula:Prim-25
ZDB-GENE-041114-172	zgc:101606	zgc:101606	2	telencephalon	ZFA:0000079	Segmentation:26+ somites
ZDB-GENE-050208-123	mecom	MDS1 and EVI1 complex locus	2	telencephalon	ZFA:0000079	Segmentation:20-25 somites
ZDB-GENE-050208-66	im:7137555	im:7137555	2	telencephalon	ZFA:0000079	Hatching:Long-pec
ZDB-GENE-050208-66	im:7137555	im:7137555	2	telencephalon	ZFA:0000079	Segmentation:14-19 somites
ZDB-GENE-050208-757	mef2bnb	mef2b neighbor	2	telencephalon	ZFA:0000079	Larval:Protruding-mouth
ZDB-GENE-050309-145	pik3c2b	phosphoinositide-3-kinase, class 2, beta polypeptide	2	telencephalon	ZFA:0000079	Segmentation:14-19 somites
ZDB-GENE-050309-44	im:7143923	im:7143923	2	telencephalon	ZFA:0000079	Pharyngula:Prim-15
ZDB-GENE-050309-44	im:7143923	im:7143923	2	telencephalon	ZFA:0000079	Segmentation:20-25 somites
ZDB-GENE-050320-136	hsbp1a	heat shock factor binding protein 1a	2	telencephalon	ZFA:0000079	Pharyngula:Prim-25
ZDB-GENE-050320-136	hsbp1a	heat shock factor binding protein 1a	2	telencephalon	ZFA:0000079	Segmentation:20-25 somites
ZDB-GENE-050320-136	hsbp1a	heat shock factor binding protein 1a	2	telencephalon	ZFA:0000079	Segmentation:26+ somites
ZDB-GENE-050320-96	cnih2	cornichon homolog 2 (Drosophila)	2	telencephalon	ZFA:0000079	Pharyngula:Prim-5
ZDB-GENE-050327-58	rufy3	RUN and FYVE domain containing 3	2	telencephalon	ZFA:0000079	Pharyngula:High-pec
ZDB-GENE-050327-72	scrt1b	scratch homolog 1, zinc finger protein b (Drosophila)	2	telencephalon	ZFA:0000079	Pharyngula:High-pec
ZDB-GENE-050327-72	scrt1b	scratch homolog 1, zinc finger protein b (Drosophila)	2	telencephalon	ZFA:0000079	Pharyngula:Prim-5
ZDB-GENE-050417-210	lhx9	LIM homeobox 9	2	telencephalon	ZFA:0000079	Pharyngula:Prim-15
ZDB-GENE-050522-134	syt5b	synaptotagmin Vb	2	telencephalon	ZFA:0000079	Larval:Day 5
ZDB-GENE-050522-134	syt5b	synaptotagmin Vb	2	telencephalon	ZFA:0000079	Pharyngula:High-pec
ZDB-GENE-050522-134	syt5b	synaptotagmin Vb	2	telencephalon	ZFA:0000079	Pharyngula:Prim-5
ZDB-GENE-050522-157	pcbp3	poly(rC) binding protein 3	2	telencephalon	ZFA:0000079	Pharyngula:High-pec
ZDB-GENE-050522-201	lmo3	LIM domain only 3	2	telencephalon	ZFA:0000079	Pharyngula:Prim-25
ZDB-GENE-050522-201	lmo3	LIM domain only 3	2	telencephalon	ZFA:0000079	Segmentation:14-19 somites
ZDB-GENE-050522-201	lmo3	LIM domain only 3	2	telencephalon	ZFA:0000079	Segmentation:20-25 somites
ZDB-GENE-050522-256	nip7	nuclear import 7 homolog (S. cerevisiae)	2	telencephalon	ZFA:0000079	Pharyngula:Prim-25
ZDB-GENE-050522-256	nip7	nuclear import 7 homolog (S. cerevisiae)	2	telencephalon	ZFA:0000079	Segmentation:26+ somites
ZDB-GENE-050522-454	tsen54	tRNA splicing endonuclease 54 homolog (S. cerevisiae)	2	telencephalon	ZFA:0000079	Pharyngula:Prim-5
ZDB-GENE-050803-1	ezrb	ezrin b	2	telencephalon	ZFA:0000079	Pharyngula:Prim-25
ZDB-GENE-050803-1	ezrb	ezrin b	2	telencephalon	ZFA:0000079	Segmentation:20-25 somites
ZDB-GENE-050913-77	dcbld1	discoidin, CUB and LCCL domain containing 1	2	telencephalon	ZFA:0000079	Pharyngula:High-pec
ZDB-GENE-050930-1	ncs1b	neuronal calcium sensor 1b	2	telencephalon	ZFA:0000079	Pharyngula:Prim-25
ZDB-GENE-051220-1	lhx2b	LIM homeobox 2b	2	telencephalon	ZFA:0000079	Pharyngula:Prim-5
ZDB-GENE-060130-104	pdlim3b	PDZ and LIM domain 3b	2	telencephalon	ZFA:0000079	Pharyngula:Prim-5
ZDB-GENE-060217-1	lgi1b	leucine-rich, glioma inactivated 1b	2	telencephalon	ZFA:0000079	Pharyngula:Prim-5
ZDB-GENE-060228-4	st8sia3	ST8 alpha-N-acetyl-neuraminide alpha-2,8-sialyltransferase 3	2	telencephalon	ZFA:0000079	Larval:Day 5
ZDB-GENE-060228-4	st8sia3	ST8 alpha-N-acetyl-neuraminide alpha-2,8-sialyltransferase 3	2	telencephalon	ZFA:0000079	Pharyngula:Prim-5
ZDB-GENE-060322-8	st8sia5	ST8 alpha-N-acetyl-neuraminide alpha-2,8-sialyltransferase 5	2	telencephalon	ZFA:0000079	Pharyngula:Prim-5
ZDB-GENE-060503-709	thsd7a	thrombospondin, type I, domain containing 7A	2	telencephalon	ZFA:0000079	Hatching:Long-pec
ZDB-GENE-060512-226	ndrg4	N-myc downstream regulated gene 4	2	telencephalon	ZFA:0000079	Pharyngula:Prim-15
ZDB-GENE-061219-1	plekhh1	pleckstrin homology domain containing, family H (with MyTH4 domain) member 1	2	telencephalon	ZFA:0000079	Pharyngula:Prim-25
ZDB-GENE-070530-3	zfhx4	zinc finger homeobox 4	2	telencephalon	ZFA:0000079	Pharyngula:Prim-5
ZDB-GENE-070619-1	dagla	diacylglycerol lipase, alpha	2	telencephalon	ZFA:0000079	Hatching:Long-pec
ZDB-GENE-070912-141	kif5aa	kinesin family member 5A, a	2	telencephalon	ZFA:0000079	Segmentation:14-19 somites
ZDB-GENE-080513-1	mkxa	mohawk homeobox a	2	telencephalon	ZFA:0000079	Pharyngula:Prim-5
ZDB-GENE-980526-102	sox19a	SRY-box containing gene 19a	2	telencephalon	ZFA:0000079	Segmentation:26+ somites
ZDB-GENE-980526-112	isl1	islet1	2	telencephalon	ZFA:0000079	Hatching:Long-pec
ZDB-GENE-980526-112	isl1	islet1	2	telencephalon	ZFA:0000079	Larval:Protruding-mouth
ZDB-GENE-980526-112	isl1	islet1	2	telencephalon	ZFA:0000079	Pharyngula:Prim-15
ZDB-GENE-980526-112	isl1	islet1	2	telencephalon	ZFA:0000079	Segmentation:20-25 somites
ZDB-GENE-980526-114	dlb	deltaB	2	telencephalon	ZFA:0000079	Pharyngula:High-pec
ZDB-GENE-980526-114	dlb	deltaB	2	telencephalon	ZFA:0000079	Pharyngula:Prim-5
ZDB-GENE-980526-176	ccnd1	cyclin D1	2	telencephalon	ZFA:0000079	Segmentation:14-19 somites
ZDB-GENE-980526-176	ccnd1	cyclin D1	2	telencephalon	ZFA:0000079	Segmentation:26+ somites
ZDB-GENE-980526-18	dlx2b	distal-less homeobox gene 2b	2	telencephalon	ZFA:0000079	Hatching:Long-pec
ZDB-GENE-980526-18	dlx2b	distal-less homeobox gene 2b	2	telencephalon	ZFA:0000079	Pharyngula:Prim-15
ZDB-GENE-980526-18	dlx2b	distal-less homeobox gene 2b	2	telencephalon	ZFA:0000079	Segmentation:20-25 somites
ZDB-GENE-980526-212	dlx2a	distal-less homeobox gene 2a	2	telencephalon	ZFA:0000079	Adult
ZDB-GENE-980526-212	dlx2a	distal-less homeobox gene 2a	2	telencephalon	ZFA:0000079	Larval:Protruding-mouth
ZDB-GENE-980526-212	dlx2a	distal-less homeobox gene 2a	2	telencephalon	ZFA:0000079	Pharyngula:High-pec
ZDB-GENE-980526-212	dlx2a	distal-less homeobox gene 2a	2	telencephalon	ZFA:0000079	Pharyngula:Prim-15
ZDB-GENE-980526-212	dlx2a	distal-less homeobox gene 2a	2	telencephalon	ZFA:0000079	Pharyngula:Prim-5
ZDB-GENE-980526-253	mef2ca	myocyte enhancer factor 2ca	2	telencephalon	ZFA:0000079	Pharyngula:Prim-5
ZDB-GENE-980526-27	otx1a	orthodenticle homolog 1a	2	telencephalon	ZFA:0000079	Pharyngula:Prim-25
ZDB-GENE-980526-29	dla	deltaA	2	telencephalon	ZFA:0000079	Hatching:Long-pec
ZDB-GENE-980526-29	dla	deltaA	2	telencephalon	ZFA:0000079	Pharyngula:Prim-25
ZDB-GENE-980526-29	dla	deltaA	2	telencephalon	ZFA:0000079	Segmentation:20-25 somites
ZDB-GENE-980526-333	sox3	SRY-box containing gene 3	2	telencephalon	ZFA:0000079	Segmentation:14-19 somites
ZDB-GENE-980526-395	sox11a	SRY-box containing gene 11a	2	telencephalon	ZFA:0000079	Hatching:Long-pec
ZDB-GENE-980526-400	otx1b	orthodenticle homolog 1b	2	telencephalon	ZFA:0000079	Segmentation:14-19 somites
ZDB-GENE-980526-400	otx1b	orthodenticle homolog 1b	2	telencephalon	ZFA:0000079	Segmentation:26+ somites
ZDB-GENE-980528-2060	gsc	goosecoid	2	telencephalon	ZFA:0000079	Hatching:Pec-fin
ZDB-GENE-990415-128	six3b	sine oculis homeobox homolog 3b	2	telencephalon	ZFA:0000079	Hatching:Long-pec
ZDB-GENE-990415-128	six3b	sine oculis homeobox homolog 3b	2	telencephalon	ZFA:0000079	Pharyngula:Prim-15
ZDB-GENE-990415-128	six3b	sine oculis homeobox homolog 3b	2	telencephalon	ZFA:0000079	Segmentation:20-25 somites
ZDB-GENE-990415-133	isl2b	islet2b	2	telencephalon	ZFA:0000079	Pharyngula:Prim-15
ZDB-GENE-990415-15	arx	aristaless related homeobox	2	telencephalon	ZFA:0000079	Segmentation:14-19 somites
ZDB-GENE-990415-163	mef2aa	myocyte enhancer factor 2aa	2	telencephalon	ZFA:0000079	Pharyngula:Prim-25
ZDB-GENE-990415-163	mef2aa	myocyte enhancer factor 2aa	2	telencephalon	ZFA:0000079	Segmentation:26+ somites
ZDB-GENE-990415-48	dlx1a	distal-less homeobox gene 1a	2	telencephalon	ZFA:0000079	Pharyngula:High-pec
ZDB-GENE-990415-48	dlx1a	distal-less homeobox gene 1a	2	telencephalon	ZFA:0000079	Pharyngula:Prim-5
ZDB-GENE-990415-49	dlx5a	distal-less homeobox gene 5a	2	telencephalon	ZFA:0000079	Larval:Day 5
ZDB-GENE-990415-49	dlx5a	distal-less homeobox gene 5a	2	telencephalon	ZFA:0000079	Pharyngula:High-pec
ZDB-GENE-990415-49	dlx5a	distal-less homeobox gene 5a	2	telencephalon	ZFA:0000079	Pharyngula:Prim-25
ZDB-GENE-990415-49	dlx5a	distal-less homeobox gene 5a	2	telencephalon	ZFA:0000079	Pharyngula:Prim-5
ZDB-GENE-990415-53	emx3	empty spiracles homeobox 3	2	telencephalon	ZFA:0000079	Adult
ZDB-GENE-990415-53	emx3	empty spiracles homeobox 3	2	telencephalon	ZFA:0000079	Hatching:Long-pec
ZDB-GENE-990415-53	emx3	empty spiracles homeobox 3	2	telencephalon	ZFA:0000079	Pharyngula:Prim-15
ZDB-GENE-990415-53	emx3	empty spiracles homeobox 3	2	telencephalon	ZFA:0000079	Segmentation:20-25 somites
ZDB-GENE-990415-54	emx2	empty spiracles homeobox 2	2	telencephalon	ZFA:0000079	Pharyngula:High-pec
ZDB-GENE-990415-54	emx2	empty spiracles homeobox 2	2	telencephalon	ZFA:0000079	Pharyngula:Prim-25
ZDB-GENE-990415-54	emx2	empty spiracles homeobox 2	2	telencephalon	ZFA:0000079	Pharyngula:Prim-5
ZDB-GENE-990415-75	flh	floating head	2	telencephalon	ZFA:0000079	Segmentation:14-19 somites
ZDB-GENE-990706-8	gli2a	GLI-Kruppel family member GLI2a	2	telencephalon	ZFA:0000079	Pharyngula:Prim-5
ZDB-GENE-000125-4	dlc	deltaC	2	telencephalon	ZFA:0000079	Segmentation:26+ somites
ZDB-GENE-000208-4	zic1	zic family member 1 (odd-paired homolog, Drosophila)	2	telencephalon	ZFA:0000079	Pharyngula:High-pec
ZDB-GENE-000208-4	zic1	zic family member 1 (odd-paired homolog, Drosophila)	2	telencephalon	ZFA:0000079	Pharyngula:Prim-5
ZDB-GENE-000208-4	zic1	zic family member 1 (odd-paired homolog, Drosophila)	2	telencephalon	ZFA:0000079	Segmentation:14-19 somites
ZDB-GENE-000208-4	zic1	zic family member 1 (odd-paired homolog, Drosophila)	2	telencephalon	ZFA:0000079	Segmentation:20-25 somites
ZDB-GENE-000210-23	meis2b	myeloid ecotropic viral integration site 2b	2	telencephalon	ZFA:0000079	Pharyngula:Prim-25
ZDB-GENE-000210-23	meis2b	myeloid ecotropic viral integration site 2b	2	telencephalon	ZFA:0000079	Segmentation:26+ somites
ZDB-GENE-000210-25	khdrbs1a	KH domain containing, RNA binding, signal transduction associated 1a	2	telencephalon	ZFA:0000079	Larval:Protruding-mouth
ZDB-GENE-000710-4	zic2a	zic family member 2 (odd-paired homolog, Drosophila), a	2	telencephalon	ZFA:0000079	Pharyngula:High-pec
ZDB-GENE-000710-4	zic2a	zic family member 2 (odd-paired homolog, Drosophila), a	2	telencephalon	ZFA:0000079	Pharyngula:Prim-5
ZDB-GENE-000710-4	zic2a	zic family member 2 (odd-paired homolog, Drosophila), a	2	telencephalon	ZFA:0000079	Segmentation:10-13 somites
ZDB-GENE-000710-4	zic2a	zic family member 2 (odd-paired homolog, Drosophila), a	2	telencephalon	ZFA:0000079	Segmentation:20-25 somites
ZDB-GENE-001020-1	hmx3	homeo box (H6 family) 3	2	telencephalon	ZFA:0000079	Hatching:Long-pec
ZDB-GENE-001103-1	sox9a	SRY-box containing gene 9a	2	telencephalon	ZFA:0000079	Adult
ZDB-GENE-001103-3	fezf2	FEZ family zinc finger 2	2	telencephalon	ZFA:0000079	Pharyngula:High-pec
ZDB-GENE-001103-3	fezf2	FEZ family zinc finger 2	2	telencephalon	ZFA:0000079	Segmentation:14-19 somites
ZDB-GENE-001103-3	fezf2	FEZ family zinc finger 2	2	telencephalon	ZFA:0000079	Segmentation:20-25 somites
ZDB-GENE-001120-1	lima1	LIM domain and actin binding 1	2	telencephalon	ZFA:0000079	Pharyngula:High-pec
ZDB-GENE-001120-1	lima1	LIM domain and actin binding 1	2	telencephalon	ZFA:0000079	Pharyngula:Prim-5
ZDB-GENE-001120-1	lima1	LIM domain and actin binding 1	2	telencephalon	ZFA:0000079	Segmentation:20-25 somites
ZDB-GENE-010111-1	sox19b	SRY-box containing gene 19b	2	telencephalon	ZFA:0000079	Segmentation:26+ somites
ZDB-GENE-010404-1	nkx2.1b	NK2 homeobox 1b	2	telencephalon	ZFA:0000079	Pharyngula:Prim-15
ZDB-GENE-010702-1	lmo4a	LIM domain only 4a	2	telencephalon	ZFA:0000079	Pharyngula:High-pec
ZDB-GENE-010702-1	lmo4a	LIM domain only 4a	2	telencephalon	ZFA:0000079	Pharyngula:Prim-5
ZDB-GENE-010702-1	lmo4a	LIM domain only 4a	2	telencephalon	ZFA:0000079	Segmentation:10-13 somites
ZDB-GENE-010702-1	lmo4a	LIM domain only 4a	2	telencephalon	ZFA:0000079	Segmentation:20-25 somites
ZDB-GENE-010726-1	btg1	B-cell translocation gene 1	2	telencephalon	ZFA:0000079	Segmentation:14-19 somites
ZDB-GENE-010726-1	btg1	B-cell translocation gene 1	2	telencephalon	ZFA:0000079	Segmentation:20-25 somites
ZDB-GENE-011115-1	ywhag1	3-monooxygenase/tryptophan 5-monooxygenase activation protein, gamma polypeptide 1	2	telencephalon	ZFA:0000079	Pharyngula:High-pec
ZDB-GENE-011115-1	ywhag1	3-monooxygenase/tryptophan 5-monooxygenase activation protein, gamma polypeptide 1	2	telencephalon	ZFA:0000079	Pharyngula:Prim-5
ZDB-GENE-011115-1	ywhag1	3-monooxygenase/tryptophan 5-monooxygenase activation protein, gamma polypeptide 1	2	telencephalon	ZFA:0000079	Segmentation:20-25 somites
ZDB-GENE-020117-2	gbx1	gastrulation brain homeobox 1	2	telencephalon	ZFA:0000079	Pharyngula:Prim-25
ZDB-GENE-020122-1	meis1	myeloid ecotropic viral integration 1	2	telencephalon	ZFA:0000079	Pharyngula:High-pec
ZDB-GENE-020122-1	meis1	myeloid ecotropic viral integration 1	2	telencephalon	ZFA:0000079	Segmentation:20-25 somites
ZDB-GENE-020228-2	sall1a	sal-like 1a (Drosophila)	2	telencephalon	ZFA:0000079	Pharyngula:Prim-15
ZDB-GENE-021016-1	ccng2	cyclin G2	2	telencephalon	ZFA:0000079	Pharyngula:Prim-5
ZDB-GENE-021016-1	ccng2	cyclin G2	2	telencephalon	ZFA:0000079	Segmentation:20-25 somites
ZDB-GENE-021106-1	epb41l3b	erythrocyte membrane protein band 4.1-like 3b	2	telencephalon	ZFA:0000079	Pharyngula:Prim-15
ZDB-GENE-021115-6	lmo1	LIM domain only 1	2	telencephalon	ZFA:0000079	Pharyngula:Prim-25
ZDB-GENE-021115-6	lmo1	LIM domain only 1	2	telencephalon	ZFA:0000079	Segmentation:26+ somites
ZDB-GENE-021115-9	klf6a	Kruppel-like factor 6a	2	telencephalon	ZFA:0000079	Pharyngula:Prim-15
ZDB-GENE-021115-9	klf6a	Kruppel-like factor 6a	2	telencephalon	ZFA:0000079	Pharyngula:Prim-25
ZDB-GENE-030131-3570	lmo4b	LIM domain only 4b	2	telencephalon	ZFA:0000079	Pharyngula:Prim-25
ZDB-GENE-030131-3654	sp8b	sp8 transcription factor b	2	telencephalon	ZFA:0000079	Hatching:Long-pec
ZDB-GENE-030131-3654	sp8b	sp8 transcription factor b	2	telencephalon	ZFA:0000079	Pharyngula:Prim-25
ZDB-GENE-030131-3776	ptena	phosphatase and tensin homolog A	2	telencephalon	ZFA:0000079	Pharyngula:Prim-5
ZDB-GENE-030131-4172	syne1a	spectrin repeat containing, nuclear envelope 1a	2	telencephalon	ZFA:0000079	Pharyngula:Prim-25
ZDB-GENE-030131-4172	syne1a	spectrin repeat containing, nuclear envelope 1a	2	telencephalon	ZFA:0000079	Segmentation:26+ somites
ZDB-GENE-030131-5606	ndrg3b	N-myc downstream regulated family member 3b	2	telencephalon	ZFA:0000079	Hatching:Long-pec
ZDB-GENE-030131-5606	ndrg3b	N-myc downstream regulated family member 3b	2	telencephalon	ZFA:0000079	Pharyngula:High-pec
ZDB-GENE-030131-5783	rasgef1ba	RasGEF domain family, member 1Ba	2	telencephalon	ZFA:0000079	Segmentation:20-25 somites
ZDB-GENE-030131-6174	wu:fi37d12	wu:fi37d12	2	telencephalon	ZFA:0000079	Pharyngula:Prim-5
ZDB-GENE-030131-6174	wu:fi37d12	wu:fi37d12	2	telencephalon	ZFA:0000079	Segmentation:20-25 somites
ZDB-GENE-030131-8365	gnai2l	guanine nucleotide binding protein (G protein), alpha inhibiting activity polypeptide 2, like	2	telencephalon	ZFA:0000079	Pharyngula:Prim-25
ZDB-GENE-030131-8365	gnai2l	guanine nucleotide binding protein (G protein), alpha inhibiting activity polypeptide 2, like	2	telencephalon	ZFA:0000079	Segmentation:26+ somites
ZDB-GENE-030131-9382	fam116b	family with sequence similarity 116, member B	2	telencephalon	ZFA:0000079	Pharyngula:Prim-5
ZDB-GENE-030131-9382	fam116b	family with sequence similarity 116, member B	2	telencephalon	ZFA:0000079	Segmentation:26+ somites
ZDB-GENE-030131-9710	yap1	Yes-associated protein 1	2	telencephalon	ZFA:0000079	Pharyngula:Prim-25
ZDB-GENE-030131-9748	tacc2	transforming, acidic coiled-coil containing protein 2	2	telencephalon	ZFA:0000079	Segmentation:14-19 somites
ZDB-GENE-030131-9748	tacc2	transforming, acidic coiled-coil containing protein 2	2	telencephalon	ZFA:0000079	Segmentation:20-25 somites
ZDB-GENE-030131-9814	rspo3	R-spondin 3 homolog (Xenopus laevis)	2	telencephalon	ZFA:0000079	Segmentation:14-19 somites
ZDB-GENE-030131-9834	ptprk	protein tyrosine phosphatase, receptor type, K	2	telencephalon	ZFA:0000079	Pharyngula:Prim-25
ZDB-GENE-030131-9834	ptprk	protein tyrosine phosphatase, receptor type, K	2	telencephalon	ZFA:0000079	Segmentation:26+ somites
ZDB-GENE-030131-9839	rgs4	regulator of G-protein signalling 4	2	telencephalon	ZFA:0000079	Hatching:Long-pec
ZDB-GENE-030131-9849	sp8a	sp8 transcription factor a	2	telencephalon	ZFA:0000079	Pharyngula:Prim-15
ZDB-GENE-030131-9849	sp8a	sp8 transcription factor a	2	telencephalon	ZFA:0000079	Pharyngula:Prim-25
ZDB-GENE-030131-9860	zfp36l1a	zinc finger protein 36, C3H type-like 1a	2	telencephalon	ZFA:0000079	Pharyngula:High-pec
ZDB-GENE-030131-9860	zfp36l1a	zinc finger protein 36, C3H type-like 1a	2	telencephalon	ZFA:0000079	Pharyngula:Prim-5
ZDB-GENE-030131-9860	zfp36l1a	zinc finger protein 36, C3H type-like 1a	2	telencephalon	ZFA:0000079	Segmentation:20-25 somites
ZDB-GENE-030131-9878	noc3l	nucleolar complex associated 3 homolog (S. cerevisiae)	2	telencephalon	ZFA:0000079	Pharyngula:Prim-15
ZDB-GENE-030131-9895	znf513	zinc finger protein 513	2	telencephalon	ZFA:0000079	Segmentation:20-25 somites
ZDB-GENE-030131-9909	sipa1l1	signal-induced proliferation-associated 1 like 1	2	telencephalon	ZFA:0000079	Pharyngula:Prim-25
ZDB-GENE-030131-9944	quo	quattro	2	telencephalon	ZFA:0000079	Pharyngula:Prim-5
ZDB-GENE-030131-9944	quo	quattro	2	telencephalon	ZFA:0000079	Segmentation:20-25 somites
ZDB-GENE-030424-1	kdm5bb	lysine (K)-specific demethylase 5Bb	2	telencephalon	ZFA:0000079	Segmentation:14-19 somites
[truncated: 139,260 more rows]

## Sheet: P_values
Table S2 – Zebrafish expression dataset.
Two-tail hypergeometric statistics for the all analyzed sensory organs.
For every trait of interest we performed overrepresentation analyses across phylostrata by comparing frequency of trait specific expression domains to the expected frequency estimated by the total number of expression domains. Obtained deviations were depicted in the figures by log-odds ratios and their significance was tested by two-tailed hypergeometric tests, corrected for multiple comparisons…
First bolded column contains anatomical structure analyzed. Second bolded column contains log-odds values that were depicted on the phylostratigraphic maps (Figures 3-7 and S2). Third bolded column shows raw p values of the hypergeometric test, and fourth bolded column their representation on the phylostratigraphic maps after the FDR correction (i.e., *P < 0.05; **P < 0.01; ***P < 0.001)).
PhylostrataName	Phylostrata	Anatomical_structure	quant	sample	hit	total	Odds sample (quant/(sample-quant))	Odds rest (hit-quant)/(total-hit-sample+quant)	Real log odds	CDFHyper	CDFHyperOver	RawP_value	Raw_P_value_beforeFDR	Order	FDR P_value	for map P_value
Life before LCA of Cellular organisms - cellular organisms	1	eye	4933	50497	12272	141257	0.108265	0.0879754	0.207527	1	1.30437e-27	2.60875e-27	<0,001	1	3.65224e-26	<0,001
cellular organisms - Eukaryota	2	eye	3110	38422	12272	141257	0.088072	0.0978083	-0.104855	6.84752e-07	0.999999	1.3695e-06	<0,001	5	3.83461e-06	<0,001
Eukaryota - Opisthokonta	3	eye	464	4633	12272	141257	0.111298	0.0946033	0.162516	0.999496	0.000625316	0.00125063	<0,01	11	0.00159171	<0,01
Opisthokonta - Holozoa	4	eye	628	6694	12272	141257	0.103528	0.094729	0.0888201	0.981565	0.0205676	0.0411353	<0,05	14	0.0411353	<0,05
Holozoa - Metazoa	5	eye	1184	15032	12272	141257	0.0854997	0.0963027	-0.118983	9.95702e-05	0.99991	0.00019914	<0,001	7	0.000398281	<0,001
Metazoa - Eumetazoa	6	eye	657	9061	12272	141257	0.0781771	0.0963253	-0.208755	2.86017e-07	1	5.72033e-07	<0,001	4	2.00212e-06	<0,001
Eumetazoa - Bilateria	7	eye	654	6622	12272	141257	0.109584	0.0944422	0.148707	0.9998	0.000244116	0.000488232	<0,001	8	0.000854407	<0,001
Bilateria - Deuterostomia	8	eye	88	611	12272	141257	0.16826	0.0948452	0.573265	1	1.17261e-06	2.34522e-06	<0,001	6	5.47219e-06	<0,001
Deuterostomia - Chordata	9	eye	90	794	12272	141257	0.127841	0.0949634	0.297295	0.996727	0.00501464	0.0100293	<0,05	13	0.0108008	<0,05
Chordata - Olfactores	10	eye	37	733	12272	141257	0.0531609	0.0953706	-0.584447	0.000288436	0.999764	0.000576872	<0,001	9	0.000897357	<0,001
Olfactores - Craniata	11	eye	193	4135	12272	141257	0.0489599	0.0965988	-0.679564	7.87384e-21	1	1.57477e-20	<0,001	2	1.10234e-19	<0,001
Craniata - Euteleostomi	12	eye	135	1978	12272	141257	0.0732501	0.0954602	-0.264829	0.00174009	0.998585	0.00348018	<0,01	12	0.00406021	<0,01
Euteleostomi - Actinopterygii	13	eye	49	893	12272	141257	0.0580569	0.0953871	-0.49652	0.000408531	0.999671	0.000817061	<0,001	10	0.00114389	<0,01
Actinopterygii - Danio rerio	14	eye	50	1152	12272	141257	0.0453721	0.0955717	-0.744981	9.55055e-08	1	1.91011e-07	<0,001	3	8.91385e-07	<0,001
Life before LCA of Cellular organisms - cellular organisms	1	retina	2517	50497	7142	141257	0.0524594	0.0536948	-0.0232771	0.183212	0.823449	0.366423	ns	12	0.427494	ns
cellular organisms - Eukaryota	2	retina	1732	38422	7142	141257	0.0472063	0.0555299	-0.162394	4.89211e-09	1	9.78423e-09	<0,001	4	3.42448e-08	<0,001
Eukaryota - Opisthokonta	3	retina	292	4633	7142	141257	0.0672656	0.0527841	0.24244	0.999964	5.3429e-05	0.000106858	<0,001	7	0.000213716	<0,001
Opisthokonta - Holozoa	4	retina	461	6694	7142	141257	0.0739612	0.0522435	0.347625	1	5.26019e-12	1.05204e-11	<0,001	1	1.47285e-10	<0,001
Holozoa - Metazoa	5	retina	814	15032	7142	141257	0.0572514	0.0527786	0.0813451	0.984038	0.0176271	0.0352543	<0,05	9	0.05484	ns
Metazoa - Eumetazoa	6	retina	481	9061	7142	141257	0.0560606	0.0530609	0.0549931	0.876661	0.13361	0.26722	ns	11	0.340098	ns
Eumetazoa - Bilateria	7	retina	442	6622	7142	141257	0.071521	0.0523703	0.311651	1	8.77309e-10	1.75462e-09	<0,001	3	8.18822e-09	<0,001
Bilateria - Deuterostomia	8	retina	62	611	7142	141257	0.112933	0.0530075	0.756358	1	1.23121e-07	2.46241e-07	<0,001	5	6.89475e-07	<0,001
Deuterostomia - Chordata	9	retina	43	794	7142	141257	0.057257	0.0532303	0.0729228	0.707116	0.349252	0.698504	ns	14	0.698504	ns
Chordata - Olfactores	10	retina	32	733	7142	141257	0.0456491	0.0532928	-0.154817	0.220397	0.828771	0.440795	ns	13	0.474702	ns
Olfactores - Craniata	11	retina	124	4135	7142	141257	0.030915	0.0539415	-0.556658	5.56846e-10	1	1.11369e-09	<0,001	2	7.79585e-09	<0,001
Craniata - Euteleostomi	12	retina	76	1978	7142	141257	0.0399579	0.0534441	-0.290808	0.00755824	0.994102	0.0151165	<0,05	8	0.0264538	<0,05
Euteleostomi - Actinopterygii	13	retina	37	893	7142	141257	0.0432243	0.0533172	-0.209857	0.120563	0.908706	0.241125	ns	10	0.337576	ns
Actinopterygii - Danio rerio	14	retina	29	1152	7142	141257	0.0258237	0.0534844	-0.728098	5.19415e-05	0.999954	0.000103883	<0,001	6	0.000242393	<0,001
Life before LCA of Cellular organisms - cellular organisms	1	lens	943	50497	2006	141257	0.0190297	0.011851	0.47359	1	5.20126e-26	1.04025e-25	<0,001	1	1.45635e-24	<0,001
cellular organisms - Eukaryota	2	lens	500	38422	2006	141257	0.013185	0.0148625	-0.119763	0.0112803	0.990103	0.0225606	<0,05	9	0.0350943	<0,05
Eukaryota - Opisthokonta	3	lens	46	4633	2006	141257	0.0100283	0.0145547	-0.372502	0.00742663	0.99442	0.0148533	<0,05	7	0.0297065	<0,05
Opisthokonta - Holozoa	4	lens	35	6694	2006	141257	0.00525604	0.0148652	-1.03964	1.45088e-10	1	2.90177e-10	<0,001	2	2.03124e-09	<0,001
Holozoa - Metazoa	5	lens	181	15032	2006	141257	0.0121877	0.0146704	-0.185403	0.00986623	0.991791	0.0197325	<0,05	8	0.0345318	<0,05
Metazoa - Eumetazoa	6	lens	76	9061	2006	141257	0.00845854	0.0148158	-0.56052	8.39161e-07	0.999999	1.67832e-06	<0,001	4	5.87413e-06	<0,001
Eumetazoa - Bilateria	7	lens	98	6622	2006	141257	0.0150215	0.0143754	0.0439633	0.682439	0.355666	0.711333	ns	14	0.711333	ns
Bilateria - Deuterostomia	8	lens	12	611	2006	141257	0.0200334	0.0143813	0.33147	0.900016	0.164862	0.329723	ns	13	0.355087	ns
Deuterostomia - Chordata	9	lens	38	794	2006	141257	0.0502646	0.0142099	1.26336	1	1.73517e-10	3.47033e-10	<0,001	3	1.61949e-09	<0,001
Chordata - Olfactores	10	lens	3	733	2006	141257	0.00410959	0.0144599	-1.25806	0.00724367	0.998153	0.0144873	<0,05	6	0.0338038	<0,05
Olfactores - Craniata	11	lens	38	4135	2006	141257	0.00927508	0.0145612	-0.451027	0.00349263	0.997355	0.00698526	<0,01	5	0.0195587	<0,05
Craniata - Euteleostomi	12	lens	19	1978	2006	141257	0.00969883	0.0144728	-0.400266	0.0501	0.966646	0.1002	ns	10	0.14028	ns
Euteleostomi - Actinopterygii	13	lens	7	893	2006	141257	0.00790068	0.0144473	-0.603559	0.0617832	0.970075	0.123566	ns	11	0.157266	ns
Actinopterygii - Danio rerio	14	lens	10	1152	2006	141257	0.00875657	0.0144524	-0.501053	0.0714475	0.957651	0.142895	ns	12	0.166711	ns
Life before LCA of Cellular organisms - cellular organisms	1	olfactory	985	50497	2843	141257	0.0198942	0.0208994	-0.0492947	0.111502	0.895849	0.223005	ns	9	0.346896	ns
cellular organisms - Eukaryota	2	olfactory	772	38422	2843	141257	0.0205046	0.020553	-0.00235412	0.486449	0.530517	0.972898	ns	13	1.04774	ns
Eukaryota - Opisthokonta	3	olfactory	66	4633	2843	141257	0.0144515	0.0207476	-0.361631	0.00221996	0.998255	0.00443993	<0,01	3	0.0207197	<0,05
Opisthokonta - Holozoa	4	olfactory	162	6694	2843	141257	0.024801	0.0203288	0.198846	0.993369	0.00863996	0.0172799	<0,05	6	0.0403198	<0,05
Holozoa - Metazoa	5	olfactory	267	15032	2843	141257	0.0180833	0.0208332	-0.141557	0.015663	0.986526	0.031326	<0,05	7	0.0626519	ns
Metazoa - Eumetazoa	6	olfactory	170	9061	2843	141257	0.0191205	0.0206373	-0.0763393	0.179428	0.840534	0.358855	ns	12	0.418665	ns
Eumetazoa - Bilateria	7	olfactory	122	6622	2843	141257	0.0187692	0.0206271	-0.0943857	0.167026	0.855006	0.334052	ns	11	0.425158	ns
Bilateria - Deuterostomia	8	olfactory	8	611	2843	141257	0.013267	0.0205717	-0.438634	0.133375	0.925194	0.26675	ns	10	0.373451	ns
Deuterostomia - Chordata	9	olfactory	22	794	2843	141257	0.0284974	0.0204952	0.329623	0.950754	0.0796376	0.159275	ns	8	0.278732	ns
Chordata - Olfactores	10	olfactory	34	733	2843	141257	0.0486409	0.0203972	0.869068	0.999996	9.05611e-06	1.81122e-05	<0,001	2	0.000126786	<0,001
Olfactores - Craniata	11	olfactory	129	4135	2843	141257	0.0322017	0.0201923	0.46672	1	5.02863e-07	1.00573e-06	<0,001	1	1.40802e-05	<0,001
Craniata - Euteleostomi	12	olfactory	40	1978	2843	141257	0.0206398	0.0205384	0.00492616	0.544288	0.519727	1.03945	ns	14	1.03945	ns
Euteleostomi - Actinopterygii	13	olfactory	29	893	2843	141257	0.0335648	0.020458	0.495104	0.99707	0.00692383	0.0138477	<0,05	5	0.0387735	<0,05
Actinopterygii - Danio rerio	14	olfactory	37	1152	2843	141257	0.0331839	0.0204371	0.484709	0.998717	0.00311529	0.00623058	<0,01	4	0.021807	<0,05
Life before LCA of Cellular organisms - cellular organisms	1	otic	1314	50497	3659	141257	0.0267165	0.0265226	0.00728412	0.589436	0.424193	0.848386	ns	13	0.913646	ns
cellular organisms - Eukaryota	2	otic	943	38422	3659	141257	0.0251608	0.0271277	-0.0752705	0.0257098	0.976451	0.0514197	ns	6	0.119979	ns
Eukaryota - Opisthokonta	3	otic	110	4633	3659	141257	0.0243201	0.0266692	-0.0922034	0.185584	0.839196	0.371167	ns	9	0.577371	ns
Opisthokonta - Holozoa	4	otic	219	6694	3659	141257	0.0338224	0.0262349	0.254032	0.999861	0.000209307	0.000418614	<0,001	2	0.0029303	<0,01
Holozoa - Metazoa	5	otic	382	15032	3659	141257	0.0260751	0.0266535	-0.0219419	0.354391	0.665759	0.708782	ns	12	0.826912	ns
Metazoa - Eumetazoa	6	otic	266	9061	3659	141257	0.0302445	0.0263426	0.138127	0.985125	0.0177254	0.0354508	<0,05	5	0.0992624	ns
Eumetazoa - Bilateria	7	otic	126	6622	3659	141257	0.0193966	0.0269485	-0.328832	0.000179658	0.99985	0.000359317	<0,001	1	0.00503043	<0,01
Bilateria - Deuterostomia	8	otic	16	611	3659	141257	0.0268908	0.0265907	0.0112226	0.56821	0.532454	1.06491	ns	14	1.06491	ns
Deuterostomia - Chordata	9	otic	14	794	3659	141257	0.0179487	0.0266412	-0.394941	0.0870256	0.944731	0.174051	ns	7	0.348102	ns
Chordata - Olfactores	10	otic	33	733	3659	141257	0.0471429	0.0264869	0.576533	0.999642	0.00123741	0.00247481	<0,01	4	0.00866184	<0,01
Olfactores - Craniata	11	otic	115	4135	3659	141257	0.028607	0.0265313	0.0753245	0.797782	0.230583	0.461167	ns	11	0.586939	ns
Craniata - Euteleostomi	12	otic	45	1978	3659	141257	0.0232799	0.0266391	-0.134793	0.206755	0.833281	0.413511	ns	10	0.578915	ns
Euteleostomi - Actinopterygii	13	otic	28	893	3659	141257	0.0323699	0.0265554	0.197997	0.871719	0.174934	0.349868	ns	8	0.612269	ns
Actinopterygii - Danio rerio	14	otic	48	1152	3659	141257	0.0434783	0.0264554	0.496802	0.999745	0.00071747	0.00143494	<0,01	3	0.00669638	<0,01
Life before LCA of Cellular organisms - cellular organisms	1	lateral_line	664	50497	2145	141257	0.0133245	0.0165884	-0.219102	1.70627e-06	0.999999	3.41253e-06	<0,001	3	1.59252e-05	<0,001
cellular organisms - Eukaryota	2	lateral_line	642	38422	2145	141257	0.0169931	0.0148324	0.135992	0.998059	0.0022815	0.00456301	<0,01	9	0.00709801	<0,01
Eukaryota - Opisthokonta	3	lateral_line	33	4633	2145	141257	0.00717391	0.0157012	-0.783286	3.3684e-06	0.999997	6.7368e-06	<0,001	4	2.35788e-05	<0,001
Opisthokonta - Holozoa	4	lateral_line	58	6694	2145	141257	0.0087402	0.0157538	-0.589148	4.96767e-06	0.999995	9.93533e-06	<0,001	5	2.78189e-05	<0,001
Holozoa - Metazoa	5	lateral_line	222	15032	2145	141257	0.0149899	0.0154704	-0.0315529	0.342164	0.683646	0.684329	ns	14	0.684329	ns
Metazoa - Eumetazoa	6	lateral_line	126	9061	2145	141257	0.0141018	0.0155097	-0.0951568	0.162314	0.859083	0.324627	ns	13	0.349599	ns
Eumetazoa - Bilateria	7	lateral_line	139	6622	2145	141257	0.0214407	0.0151249	0.348948	0.999969	6.14582e-05	0.000122916	<0,001	6	0.000286805	<0,001
Bilateria - Deuterostomia	8	lateral_line	5	611	2145	141257	0.00825083	0.0154506	-0.627334	0.0975806	0.955204	0.195161	ns	10	0.273226	ns
Deuterostomia - Chordata	9	lateral_line	2	794	2145	141257	0.00252525	0.0154931	-1.81405	0.000454897	0.999932	0.000909793	<0,001	8	0.00159214	<0,01
Chordata - Olfactores	10	lateral_line	73	733	2145	141257	0.110606	0.0149655	2.00023	1	2.27381e-36	4.54762e-36	<0,001	1	6.36667e-35	<0,001
Olfactores - Craniata	11	lateral_line	101	4135	2145	141257	0.0250372	0.015132	0.503551	1	1.62729e-06	3.25458e-06	<0,001	2	2.27821e-05	<0,001
Craniata - Euteleostomi	12	lateral_line	37	1978	2145	141257	0.0190623	0.0153677	0.215448	0.916523	0.114164	0.228327	ns	11	0.290598	ns
Euteleostomi - Actinopterygii	13	lateral_line	9	893	2145	141257	0.010181	0.0154527	-0.417263	0.129195	0.925424	0.25839	ns	12	0.301455	ns
Actinopterygii - Danio rerio	14	lateral_line	34	1152	2145	141257	0.0304114	0.0152978	0.687112	0.999981	0.000151078	0.000302155	<0,001	7	0.00060431	<0,001
Life before LCA of Cellular organisms - cellular organisms	1	adenohypophysis	11	50497	151	141257	0.000217882	0.00154491	-1.95877	2.65749e-13	1	5.31498e-13	<0,001	2	3.72049e-12	<0,001
cellular organisms - Eukaryota	2	adenohypophysis	63	38422	151	141257	0.00164238	0.000856473	0.651078	0.99998	6.12837e-05	0.000122567	<0,001	3	0.000571982	<0,001
Eukaryota - Opisthokonta	3	adenohypophysis	14	4633	151	141257	0.00303096	0.00100376	1.10513	0.999854	0.000484228	0.000968456	<0,001	4	0.0033896	<0,01
Opisthokonta - Holozoa	4	adenohypophysis	1	6694	151	141257	0.00014941	0.00111596	-2.01078	0.00555875	0.999348	0.0111175	<0,05	6	0.0259408	<0,05
Holozoa - Metazoa	5	adenohypophysis	8	15032	151	141257	0.000532481	0.00113418	-0.75612	0.0228326	0.986541	0.0456652	<0,05	8	0.079914	ns
Metazoa - Eumetazoa	6	adenohypophysis	2	9061	151	141257	0.000220775	0.00112839	-1.6314	0.00288968	0.999492	0.00577937	<0,01	5	0.0161822	<0,05
Eumetazoa - Bilateria	7	adenohypophysis	2	6622	151	141257	0.000302115	0.00110792	-1.29943	0.0253859	0.994033	0.0507719	ns	9	0.0789784	ns
Bilateria - Deuterostomia	8	adenohypophysis	0	611	151	141257	0	0.00107477	#NUM!	0.51949	1	1.03898	ns	14	1.03898	ns
Deuterostomia - Chordata	9	adenohypophysis	2	794	151	141257	0.00252525	0.0010619	0.866278	0.945908	0.208647	0.417294	ns	11	0.531101	ns
Chordata - Olfactores	10	adenohypophysis	0	733	151	141257	0	0.00107571	#NUM!	0.455656	1	0.911313	ns	13	0.981414	ns
Olfactores - Craniata	11	adenohypophysis	44	4135	151	141257	0.0107553	0.000780936	2.62266	1	3.04532e-31	6.09065e-31	<0,001	1	8.52691e-30	<0,001
Craniata - Euteleostomi	12	adenohypophysis	0	1978	151	141257	0	0.00108533	#NUM!	0.118776	1	0.237553	ns	10	0.332574	ns
Euteleostomi - Actinopterygii	13	adenohypophysis	4	893	151	141257	0.00449944	0.00104838	1.45671	0.997138	0.0159084	0.0318167	<0,05	7	0.0636335	ns
Actinopterygii - Danio rerio	14	adenohypophysis	0	1152	151	141257	0	0.00107893	#NUM!	0.290205	1	0.580411	ns	12	0.677146	ns
Life before LCA of Cellular organisms - cellular organisms	1	trigeminal_placode	64	50497	200	141257	0.00126901	0.00150071	-0.167698	0.150796	0.881613	0.301593	ns	5	0.84446	ns
cellular organisms - Eukaryota	2	trigeminal_placode	67	38422	200	141257	0.00174684	0.00129501	0.29929	0.981378	0.0273569	0.0547138	ns	3	0.255331	ns
Eukaryota - Opisthokonta	3	trigeminal_placode	4	4633	200	141257	0.000864118	0.00143666	-0.508364	0.212226	0.896272	0.424453	ns	7	0.848905	ns
Opisthokonta - Holozoa	4	trigeminal_placode	9	6694	200	141257	0.0013463	0.00142143	-0.054303	0.523175	0.610012	1.04635	ns	13	1.12684	ns
Holozoa - Metazoa	5	trigeminal_placode	20	15032	200	141257	0.00133227	0.00142806	-0.0694355	0.428687	0.660966	0.857375	ns	12	1.00027	ns
Metazoa - Eumetazoa	6	trigeminal_placode	6	9061	200	141257	0.000662617	0.00146967	-0.796599	0.0249419	0.989929	0.0498838	<0,05	2	0.349186	ns
Eumetazoa - Bilateria	7	trigeminal_placode	13	6622	200	141257	0.00196701	0.00139087	0.346586	0.910893	0.147918	0.295837	ns	4	1.03543	ns
Bilateria - Deuterostomia	8	trigeminal_placode	0	611	200	141257	0	0.00142403	#NUM!	0.419967	1	0.839934	ns	11	1.06901	ns
Deuterostomia - Chordata	9	trigeminal_placode	0	794	200	141257	0	0.00142589	#NUM!	0.323628	1	0.647256	ns	9	1.00684	ns
Chordata - Olfactores	10	trigeminal_placode	0	733	200	141257	0	0.00142527	#NUM!	0.353009	1	0.706018	ns	10	0.988425	ns
Olfactores - Craniata	11	trigeminal_placode	14	4135	200	141257	0.00339723	0.0013583	0.916728	0.999108	0.00247485	0.00494969	<0,01	1	0.0692957	ns
Craniata - Euteleostomi	12	trigeminal_placode	3	1978	200	141257	0.00151899	0.00141643	0.0699038	0.692163	0.532162	1.06432	ns	14	1.06432	ns
Euteleostomi - Actinopterygii	13	trigeminal_placode	0	893	200	141257	0	0.0014269	#NUM!	0.281036	1	0.562072	ns	8	0.983626	ns
Actinopterygii - Danio rerio	14	trigeminal_placode	0	1152	200	141257	0	0.00142954	#NUM!	0.19419	1	0.388381	ns	6	0.906222	ns
Life before LCA of Cellular organisms - cellular organisms	1	trigeminal_ganglion	95	50497	334	141257	0.00188485	0.00264027	-0.337036	0.00314905	0.997712	0.0062981	<0,01	2	0.0440867	<0,05
cellular organisms - Eukaryota	2	trigeminal_ganglion	80	38422	334	141257	0.00208648	0.00247609	-0.171201	0.101339	0.919131	0.202679	ns	6	0.472917	ns
Eukaryota - Opisthokonta	3	trigeminal_ganglion	4	4633	334	141257	0.000864118	0.00242124	-1.03032	0.0143121	0.995434	0.0286243	<0,05	5	0.0801479	ns
Opisthokonta - Holozoa	4	trigeminal_ganglion	18	6694	334	141257	0.00269623	0.00235387	0.135792	0.761032	0.321862	0.643723	ns	11	0.819284	ns
Holozoa - Metazoa	5	trigeminal_ganglion	50	15032	334	141257	0.00333734	0.00225502	0.392013	0.99606	0.00707658	0.0141532	<0,05	3	0.066048	ns
Metazoa - Eumetazoa	6	trigeminal_ganglion	26	9061	334	141257	0.0028777	0.00233531	0.208844	0.871772	0.177953	0.355906	ns	9	0.553632	ns
Eumetazoa - Bilateria	7	trigeminal_ganglion	26	6622	334	141257	0.00394178	0.00229291	0.54181	0.995384	0.00858064	0.0171613	<0,05	4	0.0600645	ns
Bilateria - Deuterostomia	8	trigeminal_ganglion	0	611	334	141257	0	0.00238041	#NUM!	0.234677	1	0.469353	ns	10	0.657095	ns
Deuterostomia - Chordata	9	trigeminal_ganglion	0	794	334	141257	0	0.00238352	#NUM!	0.15184	1	0.303681	ns	7	0.607361	ns
Chordata - Olfactores	10	trigeminal_ganglion	0	733	334	141257	0	0.00238248	#NUM!	0.175567	1	0.351133	ns	8	0.614483	ns
Olfactores - Craniata	11	trigeminal_ganglion	27	4135	334	141257	0.00657254	0.00224391	1.07468	0.999999	2.65247e-06	5.30495e-06	<0,001	1	7.42693e-05	<0,001
Craniata - Euteleostomi	12	trigeminal_ganglion	4	1978	334	141257	0.00202634	0.00237497	-0.158753	0.497846	0.688864	0.995692	ns	13	1.07228	ns
Euteleostomi - Actinopterygii	13	trigeminal_ganglion	2	893	334	141257	0.00224467	0.00237089	-0.054706	0.646403	0.624566	1.24913	ns	14	1.24913	ns
Actinopterygii - Danio rerio	14	trigeminal_ganglion	2	1152	334	141257	0.00173913	0.00237528	-0.31173	0.486863	0.757266	0.973725	ns	12	1.13601	ns
Life before LCA of Cellular organisms - cellular organisms	1	statoacustic_ganglion	19	50497	67	141257	0.000376402	0.000529147	-0.34061	0.128192	0.918926	0.256384	ns	6	0.598229	ns
cellular organisms - Eukaryota	2	statoacustic_ganglion	25	38422	67	141257	0.000651093	0.000408588	0.465944	0.977144	0.0426783	0.0853565	ns	4	0.298748	ns
Eukaryota - Opisthokonta	3	statoacustic_ganglion	0	4633	67	141257	0	0.000490638	#NUM!	0.107006	1	0.214013	ns	5	0.599236	ns
Opisthokonta - Holozoa	4	statoacustic_ganglion	0	6694	67	141257	0	0.000498156	#NUM!	0.0386378	1	0.0772756	ns	3	0.36062	ns
Holozoa - Metazoa	5	statoacustic_ganglion	10	15032	67	141257	0.00066569	0.000451779	0.387632	0.904236	0.171488	0.342976	ns	7	0.685952	ns
Metazoa - Eumetazoa	6	statoacustic_ganglion	0	9061	67	141257	0	0.00050708	#NUM!	0.0117623	1	0.0235246	<0,05	2	0.164672	ns
Eumetazoa - Bilateria	7	statoacustic_ganglion	3	6622	67	141257	0.000453241	0.000475585	-0.0481232	0.61497	0.613531	1.22706	ns	11	1.56172	ns
Bilateria - Deuterostomia	8	statoacustic_ganglion	0	611	67	141257	0	0.0004766	#NUM!	0.747888	1	1.49578	ns	14	1.49578	ns
Deuterostomia - Chordata	9	statoacustic_ganglion	0	794	67	141257	0	0.000477222	#NUM!	0.685398	1	1.3708	ns	13	1.47624	ns
Chordata - Olfactores	10	statoacustic_ganglion	1	733	67	141257	0.00136612	0.000469891	1.06723	0.952359	0.294366	0.588731	ns	8	1.03028	ns
Olfactores - Craniata	11	statoacustic_ganglion	9	4135	67	141257	0.00218129	0.00042316	1.63992	0.999975	0.000144556	0.000289112	<0,001	1	0.00404757	<0,01
Craniata - Euteleostomi	12	statoacustic_ganglion	0	1978	67	141257	0	0.00048128	#NUM!	0.388663	1	0.777325	ns	9	1.20917	ns
Euteleostomi - Actinopterygii	13	statoacustic_ganglion	0	893	67	141257	0	0.000477558	#NUM!	0.653766	1	1.30753	ns	12	1.52545	ns
Actinopterygii - Danio rerio	14	statoacustic_ganglion	0	1152	67	141257	0	0.000478442	#NUM!	0.577656	1	1.15531	ns	10	1.61744	ns
Life before LCA of Cellular organisms - cellular organisms	1	neural_crest	619	50497	1946	141257	0.0124103	0.0148379	-0.178661	0.000143082	0.999879	0.000286164	<0,001	2	0.00200315	<0,01
cellular organisms - Eukaryota	2	neural_crest	559	38422	1946	141257	0.0147638	0.013672	0.076823	0.939246	0.0671489	0.134298	ns	8	0.235021	ns
Eukaryota - Opisthokonta	3	neural_crest	77	4633	1946	141257	0.0169008	0.0138696	0.19766	0.960157	0.0520709	0.104142	ns	7	0.208284	ns
Opisthokonta - Holozoa	4	neural_crest	94	6694	1946	141257	0.0142424	0.0139551	0.0203775	0.596811	0.444864	0.889728	ns	13	0.958169	ns
Holozoa - Metazoa	5	neural_crest	261	15032	1946	141257	0.0176698	0.0135298	0.266961	0.999972	4.3968e-05	8.7936e-05	<0,001	1	0.0012311	<0,01
Metazoa - Eumetazoa	6	neural_crest	94	9061	1946	141257	0.0104829	0.0142086	-0.304101	0.00236092	0.998118	0.00472183	<0,01	3	0.0220352	<0,05
Eumetazoa - Bilateria	7	neural_crest	94	6622	1946	141257	0.0143995	0.0139476	0.031889	0.638134	0.402465	0.80493	ns	11	1.02446	ns
Bilateria - Deuterostomia	8	neural_crest	8	611	1946	141257	0.013267	0.0139718	-0.0517612	0.533979	0.60532	1.06796	ns	14	1.06796	ns
Deuterostomia - Chordata	9	neural_crest	9	794	1946	141257	0.011465	0.0139829	-0.198541	0.345158	0.765085	0.690317	ns	10	0.966444	ns
Chordata - Olfactores	10	neural_crest	9	733	1946	141257	0.0124309	0.0139768	-0.117209	0.44443	0.680319	0.888861	ns	12	1.037	ns
Olfactores - Craniata	11	neural_crest	76	4135	1946	141257	0.0187238	0.013826	0.303243	0.995919	0.00638354	0.0127671	<0,05	4	0.0446848	<0,05
Craniata - Euteleostomi	12	neural_crest	16	1978	1946	141257	0.00815494	0.0140518	-0.544126	0.0183875	0.987719	0.036775	<0,05	5	0.10297	ns
Euteleostomi - Actinopterygii	13	neural_crest	20	893	1946	141257	0.0229095	0.0139124	0.498774	0.986066	0.0253239	0.0506478	ns	6	0.118178	ns
Actinopterygii - Danio rerio	14	neural_crest	10	1152	1946	141257	0.00875657	0.0140118	-0.470098	0.0864415	0.948733	0.172883	ns	9	0.268929	ns
Life before LCA of Cellular organisms - cellular organisms	1	cranial_ganglia_nc	125	50497	472	141257	0.00248154	0.00383794	-0.436058	1.59814e-05	0.999988	3.19628e-05	<0,001	4	0.00011187	<0,001
cellular organisms - Eukaryota	2	cranial_ganglia_nc	124	38422	472	141257	0.00323777	0.00339555	-0.0475826	0.343674	0.693965	0.687348	ns	12	0.801906	ns
Eukaryota - Opisthokonta	3	cranial_ganglia_nc	6	4633	472	141257	0.00129674	0.00342249	-0.970519	0.00501131	0.998258	0.0100226	<0,05	5	0.0280634	<0,05
Opisthokonta - Holozoa	4	cranial_ganglia_nc	18	6694	472	141257	0.00269623	0.00338531	-0.227592	0.200665	0.858476	0.40133	ns	8	0.702327	ns
Holozoa - Metazoa	5	cranial_ganglia_nc	81	15032	472	141257	0.0054177	0.00310727	0.555927	0.999999	6.79362e-06	1.35872e-05	<0,001	3	6.34071e-05	<0,001
Metazoa - Eumetazoa	6	cranial_ganglia_nc	26	9061	472	141257	0.0028777	0.0033852	-0.162422	0.23864	0.8186	0.47728	ns	9	0.742436	ns
Eumetazoa - Bilateria	7	cranial_ganglia_nc	45	6622	472	141257	0.00684203	0.00318163	0.765691	1	3.99301e-06	7.98602e-06	<0,001	2	5.59021e-05	<0,001
Bilateria - Deuterostomia	8	cranial_ganglia_nc	0.9	611	472	141257	0.00147517	0.0033608	-0.823408	0.128804	1	0.257607	ns	7	0.515214	ns
Deuterostomia - Chordata	9	cranial_ganglia_nc	0.9	794	472	141257	0.00113479	0.00336519	-1.08704	0.0695969	1	0.139194	ns	6	0.324785	ns
Chordata - Olfactores	10	cranial_ganglia_nc	1	733	472	141257	0.00136612	0.00336301	-0.900862	0.296559	0.914544	0.593118	ns	11	0.754877	ns
Olfactores - Craniata	11	cranial_ganglia_nc	37	4135	472	141257	0.00902879	0.00318245	1.04277	1	9.2579e-08	1.85158e-07	<0,001	1	2.59221e-06	<0,001
Craniata - Euteleostomi	12	cranial_ganglia_nc	5	1978	472	141257	0.00253421	0.00336426	-0.283326	0.351359	0.790735	0.702718	ns	13	0.756773	ns
Euteleostomi - Actinopterygii	13	cranial_ganglia_nc	2	893	472	141257	0.00224467	0.00335969	-0.40329	0.425735	0.799882	0.851471	ns	14	0.851471	ns
Actinopterygii - Danio rerio	14	cranial_ganglia_nc	2	1152	472	141257	0.00173913	0.00336592	-0.660316	0.259342	0.89808	0.518683	ns	10	0.726157	ns
Life before LCA of Cellular organisms - cellular organisms	1	vestibuloauditory-statoacustic	1295	50497	3592	141257	0.0263201	0.0259657	0.0135569	0.656434	0.356606	0.713211	ns	12	0.83208	ns
cellular organisms - Eukaryota	2	vestibuloauditory-statoacustic	918	38422	3592	141257	0.0244774	0.026697	-0.0868021	0.0131104	0.988102	0.0262207	<0,05	6	0.0611817	ns
Eukaryota - Opisthokonta	3	vestibuloauditory-statoacustic	110	4633	3592	141257	0.0243201	0.0261525	-0.072641	0.243891	0.78562	0.487781	ns	9	0.75877	ns
Opisthokonta - Holozoa	4	vestibuloauditory-statoacustic	219	6694	3592	141257	0.0338224	0.0257108	0.274212	0.999956	7.15067e-05	0.000143013	<0,001	1	0.00200219	<0,01
Holozoa - Metazoa	5	vestibuloauditory-statoacustic	372	15032	3592	141257	0.0253752	0.0261778	-0.0311405	0.296609	0.722258	0.593219	ns	11	0.755006	ns
Metazoa - Eumetazoa	6	vestibuloauditory-statoacustic	266	9061	3592	141257	0.0302445	0.025809	0.158591	0.993604	0.00783934	0.0156787	<0,05	5	0.0439003	<0,05
Eumetazoa - Bilateria	7	vestibuloauditory-statoacustic	123	6622	3592	141257	0.018926	0.0264474	-0.334622	0.0001658	0.999861	0.0003316	<0,001	2	0.0023212	<0,01
Bilateria - Deuterostomia	8	vestibuloauditory-statoacustic	16	611	3592	141257	0.0268908	0.0260889	0.0302742	0.612498	0.487562	0.975124	ns	14	0.975124	ns
Deuterostomia - Chordata	9	vestibuloauditory-statoacustic	14	794	3592	141257	0.0179487	0.0261387	-0.375899	0.0991435	0.936718	0.198287	ns	7	0.396574	ns
Chordata - Olfactores	10	vestibuloauditory-statoacustic	32	733	3592	141257	0.0456491	0.0259922	0.563186	0.999444	0.00177079	0.00354158	<0,01	4	0.0123955	<0,05
Olfactores - Craniata	11	vestibuloauditory-statoacustic	106	4135	3592	141257	0.0263093	0.0260858	0.00853035	0.553906	0.485766	0.971531	ns	13	1.04626	ns
Craniata - Euteleostomi	12	vestibuloauditory-statoacustic	45	1978	3592	141257	0.0232799	0.0261324	-0.115586	0.245043	0.799691	0.490085	ns	10	0.68612	ns
Euteleostomi - Actinopterygii	13	vestibuloauditory-statoacustic	28	893	3592	141257	0.0323699	0.0260526	0.217111	0.891609	0.150732	0.301464	ns	8	0.527562	ns
Actinopterygii - Danio rerio	14	vestibuloauditory-statoacustic	48	1152	3592	141257	0.0434783	0.0259518	0.516021	0.999846	0.00047818	0.000956361	<0,001	3	0.00446302	<0,01
Life before LCA of Cellular organisms - cellular organisms	1	Placodes_all	4113	50497	11553	141257	0.0886728	0.0892943	-0.00698412	0.369066	0.638557	0.738132	ns	1	10.3338	ns
cellular organisms - Eukaryota	2	Placodes_all	3122	38422	11553	141257	0.0884419	0.0893077	-0.00974109	0.331886	0.67601	0.663771	ns	2	4.6464	ns
Eukaryota - Opisthokonta	3	Placodes_all	285	4633	11553	141257	0.0655474	0.089888	-0.315791	1.76667e-07	1	3.53334e-07	<0,001	5	9.89335e-07	<0,001
Opisthokonta - Holozoa	4	Placodes_all	504	6694	11553	141257	0.0814216	0.0894554	-0.0940995	0.0247553	0.977748	0.0495106	<0,05	8	0.0866435	ns
Holozoa - Metazoa	5	Placodes_all	1210	15032	11553	141257	0.0875416	0.0892546	-0.0193787	0.275649	0.734828	0.551297	ns	13	0.593705	ns
Metazoa - Eumetazoa	6	Placodes_all	672	9061	11553	141257	0.0801049	0.0896921	-0.113046	0.00329041	0.99706	0.00658082	<0,01	7	0.0131616	<0,05
Eumetazoa - Bilateria	7	Placodes_all	552	6622	11553	141257	0.090939	0.0889804	0.0217736	0.691789	0.324431	0.648862	ns	14	0.648862	ns
Bilateria - Deuterostomia	8	Placodes_all	41	611	11553	141257	0.0719298	0.0891477	-0.214604	0.105032	0.920321	0.210063	ns	10	0.294089	ns
Deuterostomia - Chordata	9	Placodes_all	78	794	11553	141257	0.108939	0.0889618	0.202577	0.960892	0.0513556	0.102711	ns	9	0.159773	ns
Chordata - Olfactores	10	Placodes_all	143	733	11553	141257	0.242373	0.0883715	1.00893	1	1.53614e-22	3.07228e-22	<0,001	3	1.43373e-21	<0,001
Olfactores - Craniata	11	Placodes_all	473	4135	11553	141257	0.129164	0.0879072	0.384804	1	3.43338e-14	6.86677e-14	<0,001	4	2.40337e-13	<0,001
Craniata - Euteleostomi	12	Placodes_all	149	1978	11553	141257	0.0814653	0.0891808	-0.0904893	0.155229	0.864091	0.310457	ns	11	0.395127	ns
Euteleostomi - Actinopterygii	13	Placodes_all	80	893	11553	141257	0.098401	0.0890132	0.100266	0.819735	0.213157	0.426314	ns	12	0.497367	ns
Actinopterygii - Danio rerio	14	Placodes_all	131	1152	11553	141257	0.128306	0.0887608	0.36847	0.999971	5.90819e-05	0.000118164	<0,001	6	0.000275715	<0,001
