# Supplementary material for: Phylostratigraphic profiles reveal a deep evolutionary history of the vertebrate head sensory systems
Source: Front Zool. 2013 Apr 12;10:18. doi: 10.1186/1742-9994-10-18 (PMC3636138; doi:10.1186/1742-9994-10-18)
Supplement: Additional file 5: Table S3 — Zebrafish phylostratigraphic dataset. The full list of the zebrafish genes and their phylogenetic rankings in an xls file. [file 1742-9994-10-18-S5.xls]

## Sheet: Danio_phylostratigraphic_map
Table S3 – Zebrafish phylostratigraphic dataset.
The complete zebrafish phylostratigraphic map
The full list of the zebrafish genes and their phylogenetic rankings (20378 entries). Zebrafish genes models were retreived from the ZFIN database (http://zfin.org/).
Phylostrata	ZFIN_ID	PhylostrataName
1	ZDB-GENE-011023-1	Life before LCA of Cellular organisms - cellular organisms
1	ZDB-GENE-011128-5	Life before LCA of Cellular organisms - cellular organisms
1	ZDB-GENE-011128-6	Life before LCA of Cellular organisms - cellular organisms
1	ZDB-GENE-011128-7	Life before LCA of Cellular organisms - cellular organisms
1	ZDB-GENE-011128-8	Life before LCA of Cellular organisms - cellular organisms
1	ZDB-GENE-011128-9	Life before LCA of Cellular organisms - cellular organisms
1	ZDB-GENE-011205-10	Life before LCA of Cellular organisms - cellular organisms
1	ZDB-GENE-011205-11	Life before LCA of Cellular organisms - cellular organisms
1	ZDB-GENE-011205-12	Life before LCA of Cellular organisms - cellular organisms
1	ZDB-GENE-011205-14	Life before LCA of Cellular organisms - cellular organisms
1	ZDB-GENE-011205-15	Life before LCA of Cellular organisms - cellular organisms
1	ZDB-GENE-011205-16	Life before LCA of Cellular organisms - cellular organisms
1	ZDB-GENE-011205-17	Life before LCA of Cellular organisms - cellular organisms
1	ZDB-GENE-011205-18	Life before LCA of Cellular organisms - cellular organisms
1	ZDB-GENE-011205-7	Life before LCA of Cellular organisms - cellular organisms
1	ZDB-GENE-011205-8	Life before LCA of Cellular organisms - cellular organisms
1	ZDB-GENE-011205-9	Life before LCA of Cellular organisms - cellular organisms
1	ZDB-GENE-011102-1	Life before LCA of Cellular organisms - cellular organisms
1	ZDB-GENE-011105-1	Life before LCA of Cellular organisms - cellular organisms
1	ZDB-GENE-011210-1	Life before LCA of Cellular organisms - cellular organisms
1	ZDB-GENE-011212-1	Life before LCA of Cellular organisms - cellular organisms
1	ZDB-GENE-011212-2	Life before LCA of Cellular organisms - cellular organisms
1	ZDB-GENE-011212-4	Life before LCA of Cellular organisms - cellular organisms
1	ZDB-GENE-011212-5	Life before LCA of Cellular organisms - cellular organisms
1	ZDB-GENE-011219-1	Life before LCA of Cellular organisms - cellular organisms
1	ZDB-GENE-020107-1	Life before LCA of Cellular organisms - cellular organisms
1	ZDB-GENE-020107-2	Life before LCA of Cellular organisms - cellular organisms
1	ZDB-GENE-020107-3	Life before LCA of Cellular organisms - cellular organisms
1	ZDB-GENE-020108-2	Life before LCA of Cellular organisms - cellular organisms
1	ZDB-GENE-020111-1	Life before LCA of Cellular organisms - cellular organisms
1	ZDB-GENE-020114-1	Life before LCA of Cellular organisms - cellular organisms
1	ZDB-GENE-020125-1	Life before LCA of Cellular organisms - cellular organisms
1	ZDB-GENE-020125-2	Life before LCA of Cellular organisms - cellular organisms
1	ZDB-GENE-020125-3	Life before LCA of Cellular organisms - cellular organisms
1	ZDB-GENE-020125-4	Life before LCA of Cellular organisms - cellular organisms
1	ZDB-GENE-020125-5	Life before LCA of Cellular organisms - cellular organisms
1	ZDB-GENE-020125-7	Life before LCA of Cellular organisms - cellular organisms
1	ZDB-GENE-020129-1	Life before LCA of Cellular organisms - cellular organisms
1	ZDB-GENE-020220-1	Life before LCA of Cellular organisms - cellular organisms
1	ZDB-GENE-020103-2	Life before LCA of Cellular organisms - cellular organisms
1	ZDB-GENE-020225-34	Life before LCA of Cellular organisms - cellular organisms
1	ZDB-GENE-020225-40	Life before LCA of Cellular organisms - cellular organisms
1	ZDB-GENE-020228-1	Life before LCA of Cellular organisms - cellular organisms
1	ZDB-GENE-020326-1	Life before LCA of Cellular organisms - cellular organisms
1	ZDB-GENE-020402-2	Life before LCA of Cellular organisms - cellular organisms
1	ZDB-GENE-020415-2	Life before LCA of Cellular organisms - cellular organisms
1	ZDB-GENE-020416-3	Life before LCA of Cellular organisms - cellular organisms
1	ZDB-GENE-020416-4	Life before LCA of Cellular organisms - cellular organisms
1	ZDB-GENE-020418-2	Life before LCA of Cellular organisms - cellular organisms
1	ZDB-GENE-020419-11	Life before LCA of Cellular organisms - cellular organisms
1	ZDB-GENE-020419-12	Life before LCA of Cellular organisms - cellular organisms
1	ZDB-GENE-020419-19	Life before LCA of Cellular organisms - cellular organisms
1	ZDB-GENE-020419-20	Life before LCA of Cellular organisms - cellular organisms
1	ZDB-GENE-020419-21	Life before LCA of Cellular organisms - cellular organisms
1	ZDB-GENE-020419-22	Life before LCA of Cellular organisms - cellular organisms
1	ZDB-GENE-020419-23	Life before LCA of Cellular organisms - cellular organisms
1	ZDB-GENE-020419-24	Life before LCA of Cellular organisms - cellular organisms
1	ZDB-GENE-020419-25	Life before LCA of Cellular organisms - cellular organisms
1	ZDB-GENE-020419-27	Life before LCA of Cellular organisms - cellular organisms
1	ZDB-GENE-020419-28	Life before LCA of Cellular organisms - cellular organisms
1	ZDB-GENE-020419-30	Life before LCA of Cellular organisms - cellular organisms
1	ZDB-GENE-020419-31	Life before LCA of Cellular organisms - cellular organisms
1	ZDB-GENE-020419-32	Life before LCA of Cellular organisms - cellular organisms
1	ZDB-GENE-020419-34	Life before LCA of Cellular organisms - cellular organisms
1	ZDB-GENE-020419-37	Life before LCA of Cellular organisms - cellular organisms
1	ZDB-GENE-020419-4	Life before LCA of Cellular organisms - cellular organisms
1	ZDB-GENE-020419-40	Life before LCA of Cellular organisms - cellular organisms
1	ZDB-GENE-020419-5	Life before LCA of Cellular organisms - cellular organisms
1	ZDB-GENE-020419-6	Life before LCA of Cellular organisms - cellular organisms
1	ZDB-GENE-020419-7	Life before LCA of Cellular organisms - cellular organisms
1	ZDB-GENE-020423-1	Life before LCA of Cellular organisms - cellular organisms
1	ZDB-GENE-020423-3	Life before LCA of Cellular organisms - cellular organisms
1	ZDB-GENE-020423-5	Life before LCA of Cellular organisms - cellular organisms
1	ZDB-GENE-020430-1	Life before LCA of Cellular organisms - cellular organisms
1	ZDB-GENE-020430-2	Life before LCA of Cellular organisms - cellular organisms
1	ZDB-GENE-020430-3	Life before LCA of Cellular organisms - cellular organisms
1	ZDB-GENE-020501-1	Life before LCA of Cellular organisms - cellular organisms
1	ZDB-GENE-020503-1	Life before LCA of Cellular organisms - cellular organisms
1	ZDB-GENE-020503-2	Life before LCA of Cellular organisms - cellular organisms
1	ZDB-GENE-020503-3	Life before LCA of Cellular organisms - cellular organisms
1	ZDB-GENE-020503-4	Life before LCA of Cellular organisms - cellular organisms
1	ZDB-GENE-020506-1	Life before LCA of Cellular organisms - cellular organisms
1	ZDB-GENE-020507-1	Life before LCA of Cellular organisms - cellular organisms
1	ZDB-GENE-020507-2	Life before LCA of Cellular organisms - cellular organisms
1	ZDB-GENE-020513-1	Life before LCA of Cellular organisms - cellular organisms
1	ZDB-GENE-020513-2	Life before LCA of Cellular organisms - cellular organisms
1	ZDB-GENE-020513-3	Life before LCA of Cellular organisms - cellular organisms
1	ZDB-GENE-020514-1	Life before LCA of Cellular organisms - cellular organisms
1	ZDB-GENE-020508-1	Life before LCA of Cellular organisms - cellular organisms
1	ZDB-GENE-020509-1	Life before LCA of Cellular organisms - cellular organisms
1	ZDB-GENE-020530-1	Life before LCA of Cellular organisms - cellular organisms
1	ZDB-GENE-020530-2	Life before LCA of Cellular organisms - cellular organisms
1	ZDB-GENE-020604-1	Life before LCA of Cellular organisms - cellular organisms
1	ZDB-GENE-020708-1	Life before LCA of Cellular organisms - cellular organisms
1	ZDB-GENE-020708-2	Life before LCA of Cellular organisms - cellular organisms
1	ZDB-GENE-020708-3	Life before LCA of Cellular organisms - cellular organisms
1	ZDB-GENE-020708-4	Life before LCA of Cellular organisms - cellular organisms
1	ZDB-GENE-020731-1	Life before LCA of Cellular organisms - cellular organisms
1	ZDB-GENE-020731-3	Life before LCA of Cellular organisms - cellular organisms
1	ZDB-GENE-020712-1	Life before LCA of Cellular organisms - cellular organisms
1	ZDB-GENE-020801-2	Life before LCA of Cellular organisms - cellular organisms
1	ZDB-GENE-020802-4	Life before LCA of Cellular organisms - cellular organisms
1	ZDB-GENE-020802-5	Life before LCA of Cellular organisms - cellular organisms
1	ZDB-GENE-020806-3	Life before LCA of Cellular organisms - cellular organisms
1	ZDB-GENE-020806-4	Life before LCA of Cellular organisms - cellular organisms
1	ZDB-GENE-020809-1	Life before LCA of Cellular organisms - cellular organisms
1	ZDB-GENE-020809-2	Life before LCA of Cellular organisms - cellular organisms
1	ZDB-GENE-020809-3	Life before LCA of Cellular organisms - cellular organisms
1	ZDB-GENE-020812-1	Life before LCA of Cellular organisms - cellular organisms
1	ZDB-GENE-020812-2	Life before LCA of Cellular organisms - cellular organisms
1	ZDB-GENE-020814-1	Life before LCA of Cellular organisms - cellular organisms
1	ZDB-GENE-020828-1	Life before LCA of Cellular organisms - cellular organisms
1	ZDB-GENE-020829-1	Life before LCA of Cellular organisms - cellular organisms
1	ZDB-GENE-020905-1	Life before LCA of Cellular organisms - cellular organisms
1	ZDB-GENE-020905-2	Life before LCA of Cellular organisms - cellular organisms
1	ZDB-GENE-020905-3	Life before LCA of Cellular organisms - cellular organisms
1	ZDB-GENE-020905-4	Life before LCA of Cellular organisms - cellular organisms
1	ZDB-GENE-020919-1	Life before LCA of Cellular organisms - cellular organisms
1	ZDB-GENE-020919-2	Life before LCA of Cellular organisms - cellular organisms
1	ZDB-GENE-020919-3	Life before LCA of Cellular organisms - cellular organisms
1	ZDB-GENE-021003-1	Life before LCA of Cellular organisms - cellular organisms
1	ZDB-GENE-021007-1	Life before LCA of Cellular organisms - cellular organisms
1	ZDB-GENE-020913-1	Life before LCA of Cellular organisms - cellular organisms
1	ZDB-GENE-020916-1	Life before LCA of Cellular organisms - cellular organisms
1	ZDB-GENE-021011-2	Life before LCA of Cellular organisms - cellular organisms
1	ZDB-GENE-021015-1	Life before LCA of Cellular organisms - cellular organisms
1	ZDB-GENE-021015-3	Life before LCA of Cellular organisms - cellular organisms
1	ZDB-GENE-021016-2	Life before LCA of Cellular organisms - cellular organisms
1	ZDB-GENE-021025-1	Life before LCA of Cellular organisms - cellular organisms
1	ZDB-GENE-021030-3	Life before LCA of Cellular organisms - cellular organisms
1	ZDB-GENE-021030-4	Life before LCA of Cellular organisms - cellular organisms
1	ZDB-GENE-021030-5	Life before LCA of Cellular organisms - cellular organisms
1	ZDB-GENE-021031-1	Life before LCA of Cellular organisms - cellular organisms
1	ZDB-GENE-021029-1	Life before LCA of Cellular organisms - cellular organisms
1	ZDB-GENE-021030-1	Life before LCA of Cellular organisms - cellular organisms
1	ZDB-GENE-021031-3	Life before LCA of Cellular organisms - cellular organisms
1	ZDB-GENE-021031-4	Life before LCA of Cellular organisms - cellular organisms
1	ZDB-GENE-021115-1	Life before LCA of Cellular organisms - cellular organisms
1	ZDB-GENE-021115-3	Life before LCA of Cellular organisms - cellular organisms
1	ZDB-GENE-021115-4	Life before LCA of Cellular organisms - cellular organisms
1	ZDB-GENE-021115-7	Life before LCA of Cellular organisms - cellular organisms
1	ZDB-GENE-021115-8	Life before LCA of Cellular organisms - cellular organisms
1	ZDB-GENE-021118-1	Life before LCA of Cellular organisms - cellular organisms
1	ZDB-GENE-021120-2	Life before LCA of Cellular organisms - cellular organisms
1	ZDB-GENE-021120-3	Life before LCA of Cellular organisms - cellular organisms
1	ZDB-GENE-021125-1	Life before LCA of Cellular organisms - cellular organisms
1	ZDB-GENE-030131-7336	Life before LCA of Cellular organisms - cellular organisms
1	ZDB-GENE-030131-7414	Life before LCA of Cellular organisms - cellular organisms
1	ZDB-GENE-030131-7427	Life before LCA of Cellular organisms - cellular organisms
1	ZDB-GENE-030131-7428	Life before LCA of Cellular organisms - cellular organisms
1	ZDB-GENE-030131-7434	Life before LCA of Cellular organisms - cellular organisms
1	ZDB-GENE-030131-7435	Life before LCA of Cellular organisms - cellular organisms
1	ZDB-GENE-030131-7450	Life before LCA of Cellular organisms - cellular organisms
1	ZDB-GENE-030131-7452	Life before LCA of Cellular organisms - cellular organisms
1	ZDB-GENE-030131-7459	Life before LCA of Cellular organisms - cellular organisms
1	ZDB-GENE-030131-7479	Life before LCA of Cellular organisms - cellular organisms
1	ZDB-GENE-030131-7499	Life before LCA of Cellular organisms - cellular organisms
1	ZDB-GENE-030131-7512	Life before LCA of Cellular organisms - cellular organisms
1	ZDB-GENE-030131-7517	Life before LCA of Cellular organisms - cellular organisms
1	ZDB-GENE-030131-7518	Life before LCA of Cellular organisms - cellular organisms
1	ZDB-GENE-030131-7540	Life before LCA of Cellular organisms - cellular organisms
1	ZDB-GENE-030131-7564	Life before LCA of Cellular organisms - cellular organisms
1	ZDB-GENE-030131-7591	Life before LCA of Cellular organisms - cellular organisms
1	ZDB-GENE-030131-7594	Life before LCA of Cellular organisms - cellular organisms
1	ZDB-GENE-030131-7625	Life before LCA of Cellular organisms - cellular organisms
1	ZDB-GENE-030131-7626	Life before LCA of Cellular organisms - cellular organisms
1	ZDB-GENE-030131-7649	Life before LCA of Cellular organisms - cellular organisms
1	ZDB-GENE-030131-7655	Life before LCA of Cellular organisms - cellular organisms
1	ZDB-GENE-030131-7656	Life before LCA of Cellular organisms - cellular organisms
1	ZDB-GENE-030131-7722	Life before LCA of Cellular organisms - cellular organisms
1	ZDB-GENE-030131-7732	Life before LCA of Cellular organisms - cellular organisms
1	ZDB-GENE-030131-774	Life before LCA of Cellular organisms - cellular organisms
1	ZDB-GENE-030131-7741	Life before LCA of Cellular organisms - cellular organisms
1	ZDB-GENE-030131-7742	Life before LCA of Cellular organisms - cellular organisms
1	ZDB-GENE-030131-775	Life before LCA of Cellular organisms - cellular organisms
1	ZDB-GENE-030131-7764	Life before LCA of Cellular organisms - cellular organisms
1	ZDB-GENE-030131-7773	Life before LCA of Cellular organisms - cellular organisms
1	ZDB-GENE-030131-7779	Life before LCA of Cellular organisms - cellular organisms
1	ZDB-GENE-030131-7791	Life before LCA of Cellular organisms - cellular organisms
1	ZDB-GENE-030131-780	Life before LCA of Cellular organisms - cellular organisms
1	ZDB-GENE-030131-7802	Life before LCA of Cellular organisms - cellular organisms
1	ZDB-GENE-030131-7824	Life before LCA of Cellular organisms - cellular organisms
1	ZDB-GENE-030131-7828	Life before LCA of Cellular organisms - cellular organisms
1	ZDB-GENE-030131-7847	Life before LCA of Cellular organisms - cellular organisms
1	ZDB-GENE-030131-7837	Life before LCA of Cellular organisms - cellular organisms
1	ZDB-GENE-030131-7860	Life before LCA of Cellular organisms - cellular organisms
1	ZDB-GENE-030131-7890	Life before LCA of Cellular organisms - cellular organisms
1	ZDB-GENE-030131-7893	Life before LCA of Cellular organisms - cellular organisms
1	ZDB-GENE-030131-7873	Life before LCA of Cellular organisms - cellular organisms
1	ZDB-GENE-030131-7880	Life before LCA of Cellular organisms - cellular organisms
1	ZDB-GENE-030131-7910	Life before LCA of Cellular organisms - cellular organisms
1	ZDB-GENE-030131-7915	Life before LCA of Cellular organisms - cellular organisms
1	ZDB-GENE-030131-7917	Life before LCA of Cellular organisms - cellular organisms
1	ZDB-GENE-030131-7949	Life before LCA of Cellular organisms - cellular organisms
1	ZDB-GENE-030131-7951	Life before LCA of Cellular organisms - cellular organisms
1	ZDB-GENE-030131-7957	Life before LCA of Cellular organisms - cellular organisms
1	ZDB-GENE-030131-7997	Life before LCA of Cellular organisms - cellular organisms
1	ZDB-GENE-030131-8005	Life before LCA of Cellular organisms - cellular organisms
1	ZDB-GENE-030131-8007	Life before LCA of Cellular organisms - cellular organisms
1	ZDB-GENE-030131-8013	Life before LCA of Cellular organisms - cellular organisms
1	ZDB-GENE-030131-8019	Life before LCA of Cellular organisms - cellular organisms
1	ZDB-GENE-030131-8026	Life before LCA of Cellular organisms - cellular organisms
1	ZDB-GENE-030131-8039	Life before LCA of Cellular organisms - cellular organisms
1	ZDB-GENE-030131-8047	Life before LCA of Cellular organisms - cellular organisms
1	ZDB-GENE-030131-808	Life before LCA of Cellular organisms - cellular organisms
1	ZDB-GENE-030131-8085	Life before LCA of Cellular organisms - cellular organisms
1	ZDB-GENE-030131-8097	Life before LCA of Cellular organisms - cellular organisms
1	ZDB-GENE-030131-8101	Life before LCA of Cellular organisms - cellular organisms
1	ZDB-GENE-030131-8103	Life before LCA of Cellular organisms - cellular organisms
1	ZDB-GENE-030131-8104	Life before LCA of Cellular organisms - cellular organisms
1	ZDB-GENE-030131-8107	Life before LCA of Cellular organisms - cellular organisms
1	ZDB-GENE-030131-8109	Life before LCA of Cellular organisms - cellular organisms
1	ZDB-GENE-030131-8112	Life before LCA of Cellular organisms - cellular organisms
1	ZDB-GENE-030131-8131	Life before LCA of Cellular organisms - cellular organisms
1	ZDB-GENE-030131-8134	Life before LCA of Cellular organisms - cellular organisms
1	ZDB-GENE-030131-8187	Life before LCA of Cellular organisms - cellular organisms
1	ZDB-GENE-030131-8191	Life before LCA of Cellular organisms - cellular organisms
1	ZDB-GENE-030131-8195	Life before LCA of Cellular organisms - cellular organisms
1	ZDB-GENE-030131-8196	Life before LCA of Cellular organisms - cellular organisms
1	ZDB-GENE-030131-82	Life before LCA of Cellular organisms - cellular organisms
1	ZDB-GENE-030131-8173	Life before LCA of Cellular organisms - cellular organisms
1	ZDB-GENE-030131-8203	Life before LCA of Cellular organisms - cellular organisms
1	ZDB-GENE-030131-8207	Life before LCA of Cellular organisms - cellular organisms
1	ZDB-GENE-030131-8208	Life before LCA of Cellular organisms - cellular organisms
1	ZDB-GENE-030131-8210	Life before LCA of Cellular organisms - cellular organisms
1	ZDB-GENE-030131-8227	Life before LCA of Cellular organisms - cellular organisms
1	ZDB-GENE-030131-8228	Life before LCA of Cellular organisms - cellular organisms
1	ZDB-GENE-030131-8229	Life before LCA of Cellular organisms - cellular organisms
1	ZDB-GENE-030131-823	Life before LCA of Cellular organisms - cellular organisms
1	ZDB-GENE-030131-8246	Life before LCA of Cellular organisms - cellular organisms
1	ZDB-GENE-030131-825	Life before LCA of Cellular organisms - cellular organisms
1	ZDB-GENE-030131-8256	Life before LCA of Cellular organisms - cellular organisms
1	ZDB-GENE-030131-8274	Life before LCA of Cellular organisms - cellular organisms
1	ZDB-GENE-030131-8278	Life before LCA of Cellular organisms - cellular organisms
1	ZDB-GENE-030131-8284	Life before LCA of Cellular organisms - cellular organisms
1	ZDB-GENE-030131-8301	Life before LCA of Cellular organisms - cellular organisms
1	ZDB-GENE-030131-8303	Life before LCA of Cellular organisms - cellular organisms
1	ZDB-GENE-030131-8308	Life before LCA of Cellular organisms - cellular organisms
1	ZDB-GENE-030131-834	Life before LCA of Cellular organisms - cellular organisms
1	ZDB-GENE-030131-8369	Life before LCA of Cellular organisms - cellular organisms
1	ZDB-GENE-030131-8373	Life before LCA of Cellular organisms - cellular organisms
1	ZDB-GENE-030131-8374	Life before LCA of Cellular organisms - cellular organisms
1	ZDB-GENE-030131-8376	Life before LCA of Cellular organisms - cellular organisms
1	ZDB-GENE-030131-840	Life before LCA of Cellular organisms - cellular organisms
1	ZDB-GENE-030131-8403	Life before LCA of Cellular organisms - cellular organisms
1	ZDB-GENE-030131-8414	Life before LCA of Cellular organisms - cellular organisms
1	ZDB-GENE-030131-8415	Life before LCA of Cellular organisms - cellular organisms
1	ZDB-GENE-030131-8417	Life before LCA of Cellular organisms - cellular organisms
1	ZDB-GENE-030131-848	Life before LCA of Cellular organisms - cellular organisms
1	ZDB-GENE-030131-8494	Life before LCA of Cellular organisms - cellular organisms
1	ZDB-GENE-030131-8497	Life before LCA of Cellular organisms - cellular organisms
1	ZDB-GENE-030131-8512	Life before LCA of Cellular organisms - cellular organisms
1	ZDB-GENE-030131-8516	Life before LCA of Cellular organisms - cellular organisms
1	ZDB-GENE-030131-8517	Life before LCA of Cellular organisms - cellular organisms
1	ZDB-GENE-030131-8485	Life before LCA of Cellular organisms - cellular organisms
1	ZDB-GENE-030131-8486	Life before LCA of Cellular organisms - cellular organisms
1	ZDB-GENE-030131-8525	Life before LCA of Cellular organisms - cellular organisms
1	ZDB-GENE-030131-8546	Life before LCA of Cellular organisms - cellular organisms
1	ZDB-GENE-030131-8556	Life before LCA of Cellular organisms - cellular organisms
1	ZDB-GENE-030131-8569	Life before LCA of Cellular organisms - cellular organisms
1	ZDB-GENE-030131-8581	Life before LCA of Cellular organisms - cellular organisms
1	ZDB-GENE-030131-8585	Life before LCA of Cellular organisms - cellular organisms
1	ZDB-GENE-030131-8589	Life before LCA of Cellular organisms - cellular organisms
1	ZDB-GENE-030131-8615	Life before LCA of Cellular organisms - cellular organisms
1	ZDB-GENE-030131-8617	Life before LCA of Cellular organisms - cellular organisms
1	ZDB-GENE-030131-8625	Life before LCA of Cellular organisms - cellular organisms
1	ZDB-GENE-030131-8626	Life before LCA of Cellular organisms - cellular organisms
1	ZDB-GENE-030131-8631	Life before LCA of Cellular organisms - cellular organisms
1	ZDB-GENE-030131-8638	Life before LCA of Cellular organisms - cellular organisms
1	ZDB-GENE-030131-8654	Life before LCA of Cellular organisms - cellular organisms
1	ZDB-GENE-030131-8656	Life before LCA of Cellular organisms - cellular organisms
1	ZDB-GENE-030131-8657	Life before LCA of Cellular organisms - cellular organisms
1	ZDB-GENE-030131-8646	Life before LCA of Cellular organisms - cellular organisms
1	ZDB-GENE-030131-867	Life before LCA of Cellular organisms - cellular organisms
1	ZDB-GENE-030131-8690	Life before LCA of Cellular organisms - cellular organisms
1	ZDB-GENE-030131-8708	Life before LCA of Cellular organisms - cellular organisms
1	ZDB-GENE-030131-8714	Life before LCA of Cellular organisms - cellular organisms
1	ZDB-GENE-030131-8719	Life before LCA of Cellular organisms - cellular organisms
1	ZDB-GENE-030131-8720	Life before LCA of Cellular organisms - cellular organisms
1	ZDB-GENE-030822-1	Life before LCA of Cellular organisms - cellular organisms
1	ZDB-GENE-030825-1	Life before LCA of Cellular organisms - cellular organisms
1	ZDB-GENE-030825-2	Life before LCA of Cellular organisms - cellular organisms
1	ZDB-GENE-030821-1	Life before LCA of Cellular organisms - cellular organisms
1	ZDB-GENE-030826-10	Life before LCA of Cellular organisms - cellular organisms
1	ZDB-GENE-030826-11	Life before LCA of Cellular organisms - cellular organisms
1	ZDB-GENE-030826-13	Life before LCA of Cellular organisms - cellular organisms
1	ZDB-GENE-030826-18	Life before LCA of Cellular organisms - cellular organisms
1	ZDB-GENE-030826-19	Life before LCA of Cellular organisms - cellular organisms
1	ZDB-GENE-030826-20	Life before LCA of Cellular organisms - cellular organisms
1	ZDB-GENE-030826-21	Life before LCA of Cellular organisms - cellular organisms
1	ZDB-GENE-030826-24	Life before LCA of Cellular organisms - cellular organisms
1	ZDB-GENE-030826-25	Life before LCA of Cellular organisms - cellular organisms
1	ZDB-GENE-030826-27	Life before LCA of Cellular organisms - cellular organisms
1	ZDB-GENE-030826-29	Life before LCA of Cellular organisms - cellular organisms
1	ZDB-GENE-030826-30	Life before LCA of Cellular organisms - cellular organisms
1	ZDB-GENE-030826-31	Life before LCA of Cellular organisms - cellular organisms
1	ZDB-GENE-030826-35	Life before LCA of Cellular organisms - cellular organisms
1	ZDB-GENE-030826-6	Life before LCA of Cellular organisms - cellular organisms
1	ZDB-GENE-030827-1	Life before LCA of Cellular organisms - cellular organisms
1	ZDB-GENE-030827-3	Life before LCA of Cellular organisms - cellular organisms
1	ZDB-GENE-030828-1	Life before LCA of Cellular organisms - cellular organisms
1	ZDB-GENE-030828-12	Life before LCA of Cellular organisms - cellular organisms
1	ZDB-GENE-030828-2	Life before LCA of Cellular organisms - cellular organisms
1	ZDB-GENE-030829-1	Life before LCA of Cellular organisms - cellular organisms
1	ZDB-GENE-030829-2	Life before LCA of Cellular organisms - cellular organisms
1	ZDB-GENE-030829-25	Life before LCA of Cellular organisms - cellular organisms
1	ZDB-GENE-030829-36	Life before LCA of Cellular organisms - cellular organisms
1	ZDB-GENE-030901-1	Life before LCA of Cellular organisms - cellular organisms
1	ZDB-GENE-030901-2	Life before LCA of Cellular organisms - cellular organisms
1	ZDB-GENE-030902-1	Life before LCA of Cellular organisms - cellular organisms
1	ZDB-GENE-030902-2	Life before LCA of Cellular organisms - cellular organisms
1	ZDB-GENE-030902-3	Life before LCA of Cellular organisms - cellular organisms
1	ZDB-GENE-030902-4	Life before LCA of Cellular organisms - cellular organisms
1	ZDB-GENE-030903-2	Life before LCA of Cellular organisms - cellular organisms
1	ZDB-GENE-030904-3	Life before LCA of Cellular organisms - cellular organisms
1	ZDB-GENE-030904-5	Life before LCA of Cellular organisms - cellular organisms
1	ZDB-GENE-030909-10	Life before LCA of Cellular organisms - cellular organisms
1	ZDB-GENE-030909-11	Life before LCA of Cellular organisms - cellular organisms
1	ZDB-GENE-030909-12	Life before LCA of Cellular organisms - cellular organisms
1	ZDB-GENE-030909-13	Life before LCA of Cellular organisms - cellular organisms
1	ZDB-GENE-030909-2	Life before LCA of Cellular organisms - cellular organisms
1	ZDB-GENE-030909-3	Life before LCA of Cellular organisms - cellular organisms
1	ZDB-GENE-030903-5	Life before LCA of Cellular organisms - cellular organisms
1	ZDB-GENE-030909-6	Life before LCA of Cellular organisms - cellular organisms
1	ZDB-GENE-030909-7	Life before LCA of Cellular organisms - cellular organisms
1	ZDB-GENE-030909-9	Life before LCA of Cellular organisms - cellular organisms
1	ZDB-GENE-030910-3	Life before LCA of Cellular organisms - cellular organisms
1	ZDB-GENE-030910-5	Life before LCA of Cellular organisms - cellular organisms
1	ZDB-GENE-030911-2	Life before LCA of Cellular organisms - cellular organisms
1	ZDB-GENE-030911-7	Life before LCA of Cellular organisms - cellular organisms
1	ZDB-GENE-030912-14	Life before LCA of Cellular organisms - cellular organisms
1	ZDB-GENE-030912-15	Life before LCA of Cellular organisms - cellular organisms
1	ZDB-GENE-030912-3	Life before LCA of Cellular organisms - cellular organisms
1	ZDB-GENE-030912-4	Life before LCA of Cellular organisms - cellular organisms
1	ZDB-GENE-030912-10	Life before LCA of Cellular organisms - cellular organisms
1	ZDB-GENE-030912-11	Life before LCA of Cellular organisms - cellular organisms
1	ZDB-GENE-030912-6	Life before LCA of Cellular organisms - cellular organisms
1	ZDB-GENE-030916-3	Life before LCA of Cellular organisms - cellular organisms
1	ZDB-GENE-030916-4	Life before LCA of Cellular organisms - cellular organisms
1	ZDB-GENE-030924-1	Life before LCA of Cellular organisms - cellular organisms
1	ZDB-GENE-030924-2	Life before LCA of Cellular organisms - cellular organisms
1	ZDB-GENE-030924-5	Life before LCA of Cellular organisms - cellular organisms
1	ZDB-GENE-030924-6	Life before LCA of Cellular organisms - cellular organisms
1	ZDB-GENE-030924-7	Life before LCA of Cellular organisms - cellular organisms
1	ZDB-GENE-030925-12	Life before LCA of Cellular organisms - cellular organisms
1	ZDB-GENE-030918-4	Life before LCA of Cellular organisms - cellular organisms
1	ZDB-GENE-030918-5	Life before LCA of Cellular organisms - cellular organisms
1	ZDB-GENE-030919-2	Life before LCA of Cellular organisms - cellular organisms
1	ZDB-GENE-030912-9	Life before LCA of Cellular organisms - cellular organisms
1	ZDB-GENE-030925-29	Life before LCA of Cellular organisms - cellular organisms
1	ZDB-GENE-030925-30	Life before LCA of Cellular organisms - cellular organisms
1	ZDB-GENE-030925-46	Life before LCA of Cellular organisms - cellular organisms
1	ZDB-GENE-031001-11	Life before LCA of Cellular organisms - cellular organisms
1	ZDB-GENE-031001-13	Life before LCA of Cellular organisms - cellular organisms
1	ZDB-GENE-031001-8	Life before LCA of Cellular organisms - cellular organisms
1	ZDB-GENE-031001-9	Life before LCA of Cellular organisms - cellular organisms
1	ZDB-GENE-031002-1	Life before LCA of Cellular organisms - cellular organisms
1	ZDB-GENE-031002-10	Life before LCA of Cellular organisms - cellular organisms
1	ZDB-GENE-031001-3	Life before LCA of Cellular organisms - cellular organisms
1	ZDB-GENE-031001-4	Life before LCA of Cellular organisms - cellular organisms
1	ZDB-GENE-031002-2	Life before LCA of Cellular organisms - cellular organisms
1	ZDB-GENE-031002-9	Life before LCA of Cellular organisms - cellular organisms
1	ZDB-GENE-031006-1	Life before LCA of Cellular organisms - cellular organisms
1	ZDB-GENE-031006-10	Life before LCA of Cellular organisms - cellular organisms
1	ZDB-GENE-031006-8	Life before LCA of Cellular organisms - cellular organisms
1	ZDB-GENE-031006-9	Life before LCA of Cellular organisms - cellular organisms
1	ZDB-GENE-031007-1	Life before LCA of Cellular organisms - cellular organisms
1	ZDB-GENE-031007-2	Life before LCA of Cellular organisms - cellular organisms
1	ZDB-GENE-031007-5	Life before LCA of Cellular organisms - cellular organisms
1	ZDB-GENE-031006-2	Life before LCA of Cellular organisms - cellular organisms
1	ZDB-GENE-031006-4	Life before LCA of Cellular organisms - cellular organisms
1	ZDB-GENE-031006-5	Life before LCA of Cellular organisms - cellular organisms
1	ZDB-GENE-031006-12	Life before LCA of Cellular organisms - cellular organisms
1	ZDB-GENE-031008-3	Life before LCA of Cellular organisms - cellular organisms
1	ZDB-GENE-031010-24	Life before LCA of Cellular organisms - cellular organisms
1	ZDB-GENE-031010-34	Life before LCA of Cellular organisms - cellular organisms
1	ZDB-GENE-031027-1	Life before LCA of Cellular organisms - cellular organisms
1	ZDB-GENE-031030-1	Life before LCA of Cellular organisms - cellular organisms
1	ZDB-GENE-031030-11	Life before LCA of Cellular organisms - cellular organisms
1	ZDB-GENE-031030-2	Life before LCA of Cellular organisms - cellular organisms
1	ZDB-GENE-031030-3	Life before LCA of Cellular organisms - cellular organisms
1	ZDB-GENE-031031-3	Life before LCA of Cellular organisms - cellular organisms
1	ZDB-GENE-031031-4	Life before LCA of Cellular organisms - cellular organisms
1	ZDB-GENE-031104-1	Life before LCA of Cellular organisms - cellular organisms
1	ZDB-GENE-031105-1	Life before LCA of Cellular organisms - cellular organisms
1	ZDB-GENE-031105-2	Life before LCA of Cellular organisms - cellular organisms
1	ZDB-GENE-031106-3	Life before LCA of Cellular organisms - cellular organisms
1	ZDB-GENE-031030-8	Life before LCA of Cellular organisms - cellular organisms
1	ZDB-GENE-031110-2	Life before LCA of Cellular organisms - cellular organisms
1	ZDB-GENE-031110-4	Life before LCA of Cellular organisms - cellular organisms
1	ZDB-GENE-031112-11	Life before LCA of Cellular organisms - cellular organisms
1	ZDB-GENE-031112-2	Life before LCA of Cellular organisms - cellular organisms
1	ZDB-GENE-031112-9	Life before LCA of Cellular organisms - cellular organisms
1	ZDB-GENE-031113-1	Life before LCA of Cellular organisms - cellular organisms
1	ZDB-GENE-031113-10	Life before LCA of Cellular organisms - cellular organisms
1	ZDB-GENE-031113-14	Life before LCA of Cellular organisms - cellular organisms
1	ZDB-GENE-031113-23	Life before LCA of Cellular organisms - cellular organisms
1	ZDB-GENE-031113-25	Life before LCA of Cellular organisms - cellular organisms
1	ZDB-GENE-031113-26	Life before LCA of Cellular organisms - cellular organisms
1	ZDB-GENE-031113-28	Life before LCA of Cellular organisms - cellular organisms
1	ZDB-GENE-031113-4	Life before LCA of Cellular organisms - cellular organisms
1	ZDB-GENE-031113-6	Life before LCA of Cellular organisms - cellular organisms
1	ZDB-GENE-031113-8	Life before LCA of Cellular organisms - cellular organisms
1	ZDB-GENE-031113-9	Life before LCA of Cellular organisms - cellular organisms
1	ZDB-GENE-031113-20	Life before LCA of Cellular organisms - cellular organisms
1	ZDB-GENE-031114-4	Life before LCA of Cellular organisms - cellular organisms
1	ZDB-GENE-031114-5	Life before LCA of Cellular organisms - cellular organisms
1	ZDB-GENE-031116-52	Life before LCA of Cellular organisms - cellular organisms
1	ZDB-GENE-031116-55	Life before LCA of Cellular organisms - cellular organisms
1	ZDB-GENE-031116-67	Life before LCA of Cellular organisms - cellular organisms
1	ZDB-GENE-031118-106	Life before LCA of Cellular organisms - cellular organisms
1	ZDB-GENE-031118-110	Life before LCA of Cellular organisms - cellular organisms
1	ZDB-GENE-031118-120	Life before LCA of Cellular organisms - cellular organisms
1	ZDB-GENE-031118-121	Life before LCA of Cellular organisms - cellular organisms
1	ZDB-GENE-031118-14	Life before LCA of Cellular organisms - cellular organisms
1	ZDB-GENE-031118-182	Life before LCA of Cellular organisms - cellular organisms
1	ZDB-GENE-031118-188	Life before LCA of Cellular organisms - cellular organisms
1	ZDB-GENE-031118-2	Life before LCA of Cellular organisms - cellular organisms
1	ZDB-GENE-031118-200	Life before LCA of Cellular organisms - cellular organisms
1	ZDB-GENE-031118-30	Life before LCA of Cellular organisms - cellular organisms
1	ZDB-GENE-031118-39	Life before LCA of Cellular organisms - cellular organisms
1	ZDB-GENE-031118-54	Life before LCA of Cellular organisms - cellular organisms
1	ZDB-GENE-031118-55	Life before LCA of Cellular organisms - cellular organisms
1	ZDB-GENE-040426-2022	Life before LCA of Cellular organisms - cellular organisms
1	ZDB-GENE-040426-2033	Life before LCA of Cellular organisms - cellular organisms
1	ZDB-GENE-040426-2038	Life before LCA of Cellular organisms - cellular organisms
1	ZDB-GENE-040426-2039	Life before LCA of Cellular organisms - cellular organisms
1	ZDB-GENE-040426-2042	Life before LCA of Cellular organisms - cellular organisms
1	ZDB-GENE-040426-2043	Life before LCA of Cellular organisms - cellular organisms
1	ZDB-GENE-040426-2044	Life before LCA of Cellular organisms - cellular organisms
1	ZDB-GENE-040426-2017	Life before LCA of Cellular organisms - cellular organisms
1	ZDB-GENE-040426-2018	Life before LCA of Cellular organisms - cellular organisms
1	ZDB-GENE-040426-2049	Life before LCA of Cellular organisms - cellular organisms
1	ZDB-GENE-040426-2050	Life before LCA of Cellular organisms - cellular organisms
1	ZDB-GENE-040426-2058	Life before LCA of Cellular organisms - cellular organisms
1	ZDB-GENE-040426-2060	Life before LCA of Cellular organisms - cellular organisms
1	ZDB-GENE-040426-2054	Life before LCA of Cellular organisms - cellular organisms
1	ZDB-GENE-040426-2055	Life before LCA of Cellular organisms - cellular organisms
1	ZDB-GENE-040426-2070	Life before LCA of Cellular organisms - cellular organisms
1	ZDB-GENE-040426-2074	Life before LCA of Cellular organisms - cellular organisms
1	ZDB-GENE-040426-2076	Life before LCA of Cellular organisms - cellular organisms
1	ZDB-GENE-040426-2077	Life before LCA of Cellular organisms - cellular organisms
1	ZDB-GENE-040426-2079	Life before LCA of Cellular organisms - cellular organisms
1	ZDB-GENE-040426-2082	Life before LCA of Cellular organisms - cellular organisms
1	ZDB-GENE-040426-2085	Life before LCA of Cellular organisms - cellular organisms
1	ZDB-GENE-040426-2096	Life before LCA of Cellular organisms - cellular organisms
1	ZDB-GENE-040426-21	Life before LCA of Cellular organisms - cellular organisms
1	ZDB-GENE-040426-2115	Life before LCA of Cellular organisms - cellular organisms
1	ZDB-GENE-040426-2116	Life before LCA of Cellular organisms - cellular organisms
1	ZDB-GENE-040426-2117	Life before LCA of Cellular organisms - cellular organisms
1	ZDB-GENE-040426-2110	Life before LCA of Cellular organisms - cellular organisms
1	ZDB-GENE-040426-2113	Life before LCA of Cellular organisms - cellular organisms
1	ZDB-GENE-040426-2128	Life before LCA of Cellular organisms - cellular organisms
1	ZDB-GENE-040426-2132	Life before LCA of Cellular organisms - cellular organisms
1	ZDB-GENE-040426-2126	Life before LCA of Cellular organisms - cellular organisms
1	ZDB-GENE-040426-2140	Life before LCA of Cellular organisms - cellular organisms
1	ZDB-GENE-040426-2141	Life before LCA of Cellular organisms - cellular organisms
1	ZDB-GENE-040426-2142	Life before LCA of Cellular organisms - cellular organisms
1	ZDB-GENE-040426-2143	Life before LCA of Cellular organisms - cellular organisms
1	ZDB-GENE-040426-2148	Life before LCA of Cellular organisms - cellular organisms
1	ZDB-GENE-040426-2152	Life before LCA of Cellular organisms - cellular organisms
1	ZDB-GENE-040426-2153	Life before LCA of Cellular organisms - cellular organisms
1	ZDB-GENE-040426-2150	Life before LCA of Cellular organisms - cellular organisms
1	ZDB-GENE-040426-2163	Life before LCA of Cellular organisms - cellular organisms
1	ZDB-GENE-040426-2166	Life before LCA of Cellular organisms - cellular organisms
1	ZDB-GENE-040426-2167	Life before LCA of Cellular organisms - cellular organisms
1	ZDB-GENE-040426-2169	Life before LCA of Cellular organisms - cellular organisms
1	ZDB-GENE-040426-2170	Life before LCA of Cellular organisms - cellular organisms
1	ZDB-GENE-040426-2173	Life before LCA of Cellular organisms - cellular organisms
1	ZDB-GENE-040426-2180	Life before LCA of Cellular organisms - cellular organisms
1	ZDB-GENE-040426-2188	Life before LCA of Cellular organisms - cellular organisms
1	ZDB-GENE-040426-2192	Life before LCA of Cellular organisms - cellular organisms
1	ZDB-GENE-040426-2194	Life before LCA of Cellular organisms - cellular organisms
1	ZDB-GENE-040426-2207	Life before LCA of Cellular organisms - cellular organisms
1	ZDB-GENE-040426-2210	Life before LCA of Cellular organisms - cellular organisms
1	ZDB-GENE-040426-2213	Life before LCA of Cellular organisms - cellular organisms
1	ZDB-GENE-040426-2216	Life before LCA of Cellular organisms - cellular organisms
1	ZDB-GENE-040426-2217	Life before LCA of Cellular organisms - cellular organisms
1	ZDB-GENE-040426-2218	Life before LCA of Cellular organisms - cellular organisms
1	ZDB-GENE-040426-2220	Life before LCA of Cellular organisms - cellular organisms
1	ZDB-GENE-040426-2222	Life before LCA of Cellular organisms - cellular organisms
1	ZDB-GENE-040426-2224	Life before LCA of Cellular organisms - cellular organisms
1	ZDB-GENE-040426-2227	Life before LCA of Cellular organisms - cellular organisms
1	ZDB-GENE-040426-2229	Life before LCA of Cellular organisms - cellular organisms
1	ZDB-GENE-040426-2230	Life before LCA of Cellular organisms - cellular organisms
1	ZDB-GENE-040426-2236	Life before LCA of Cellular organisms - cellular organisms
1	ZDB-GENE-040426-2238	Life before LCA of Cellular organisms - cellular organisms
1	ZDB-GENE-040426-2242	Life before LCA of Cellular organisms - cellular organisms
1	ZDB-GENE-040426-2248	Life before LCA of Cellular organisms - cellular organisms
1	ZDB-GENE-040426-2249	Life before LCA of Cellular organisms - cellular organisms
1	ZDB-GENE-040426-2257	Life before LCA of Cellular organisms - cellular organisms
1	ZDB-GENE-040426-2272	Life before LCA of Cellular organisms - cellular organisms
1	ZDB-GENE-040426-2279	Life before LCA of Cellular organisms - cellular organisms
1	ZDB-GENE-040426-2280	Life before LCA of Cellular organisms - cellular organisms
1	ZDB-GENE-040426-2266	Life before LCA of Cellular organisms - cellular organisms
1	ZDB-GENE-040426-2286	Life before LCA of Cellular organisms - cellular organisms
1	ZDB-GENE-040426-2290	Life before LCA of Cellular organisms - cellular organisms
1	ZDB-GENE-040426-2296	Life before LCA of Cellular organisms - cellular organisms
1	ZDB-GENE-040426-2299	Life before LCA of Cellular organisms - cellular organisms
1	ZDB-GENE-040426-2304	Life before LCA of Cellular organisms - cellular organisms
1	ZDB-GENE-040426-2305	Life before LCA of Cellular organisms - cellular organisms
1	ZDB-GENE-040426-2311	Life before LCA of Cellular organisms - cellular organisms
1	ZDB-GENE-040426-2314	Life before LCA of Cellular organisms - cellular organisms
1	ZDB-GENE-040426-2317	Life before LCA of Cellular organisms - cellular organisms
1	ZDB-GENE-040426-2323	Life before LCA of Cellular organisms - cellular organisms
1	ZDB-GENE-040426-2331	Life before LCA of Cellular organisms - cellular organisms
1	ZDB-GENE-040426-2348	Life before LCA of Cellular organisms - cellular organisms
1	ZDB-GENE-040426-2360	Life before LCA of Cellular organisms - cellular organisms
1	ZDB-GENE-040426-2370	Life before LCA of Cellular organisms - cellular organisms
1	ZDB-GENE-040426-2381	Life before LCA of Cellular organisms - cellular organisms
1	ZDB-GENE-040426-2382	Life before LCA of Cellular organisms - cellular organisms
1	ZDB-GENE-040426-2385	Life before LCA of Cellular organisms - cellular organisms
1	ZDB-GENE-040426-2386	Life before LCA of Cellular organisms - cellular organisms
1	ZDB-GENE-040426-2388	Life before LCA of Cellular organisms - cellular organisms
1	ZDB-GENE-040426-2389	Life before LCA of Cellular organisms - cellular organisms
1	ZDB-GENE-040426-2393	Life before LCA of Cellular organisms - cellular organisms
1	ZDB-GENE-040426-2379	Life before LCA of Cellular organisms - cellular organisms
1	ZDB-GENE-040426-2397	Life before LCA of Cellular organisms - cellular organisms
1	ZDB-GENE-040426-2398	Life before LCA of Cellular organisms - cellular organisms
1	ZDB-GENE-040426-2401	Life before LCA of Cellular organisms - cellular organisms
1	ZDB-GENE-040426-2405	Life before LCA of Cellular organisms - cellular organisms
1	ZDB-GENE-040426-2410	Life before LCA of Cellular organisms - cellular organisms
1	ZDB-GENE-040426-2415	Life before LCA of Cellular organisms - cellular organisms
1	ZDB-GENE-040426-2418	Life before LCA of Cellular organisms - cellular organisms
1	ZDB-GENE-040426-2419	Life before LCA of Cellular organisms - cellular organisms
1	ZDB-GENE-040426-2426	Life before LCA of Cellular organisms - cellular organisms
1	ZDB-GENE-040426-2427	Life before LCA of Cellular organisms - cellular organisms
1	ZDB-GENE-040426-2428	Life before LCA of Cellular organisms - cellular organisms
1	ZDB-GENE-040426-2429	Life before LCA of Cellular organisms - cellular organisms
1	ZDB-GENE-040426-2440	Life before LCA of Cellular organisms - cellular organisms
1	ZDB-GENE-040426-2436	Life before LCA of Cellular organisms - cellular organisms
1	ZDB-GENE-040426-2446	Life before LCA of Cellular organisms - cellular organisms
1	ZDB-GENE-040426-2448	Life before LCA of Cellular organisms - cellular organisms
1	ZDB-GENE-040426-2452	Life before LCA of Cellular organisms - cellular organisms
1	ZDB-GENE-040426-2454	Life before LCA of Cellular organisms - cellular organisms
1	ZDB-GENE-040426-2455	Life before LCA of Cellular organisms - cellular organisms
1	ZDB-GENE-040426-2459	Life before LCA of Cellular organisms - cellular organisms
1	ZDB-GENE-040426-2460	Life before LCA of Cellular organisms - cellular organisms
1	ZDB-GENE-040426-2461	Life before LCA of Cellular organisms - cellular organisms
1	ZDB-GENE-040426-2464	Life before LCA of Cellular organisms - cellular organisms
1	ZDB-GENE-040426-2465	Life before LCA of Cellular organisms - cellular organisms
1	ZDB-GENE-040426-2466	Life before LCA of Cellular organisms - cellular organisms
1	ZDB-GENE-040426-2467	Life before LCA of Cellular organisms - cellular organisms
1	ZDB-GENE-040426-2470	Life before LCA of Cellular organisms - cellular organisms
1	ZDB-GENE-040426-2476	Life before LCA of Cellular organisms - cellular organisms
1	ZDB-GENE-040426-2477	Life before LCA of Cellular organisms - cellular organisms
1	ZDB-GENE-040426-2483	Life before LCA of Cellular organisms - cellular organisms
1	ZDB-GENE-040426-2486	Life before LCA of Cellular organisms - cellular organisms
1	ZDB-GENE-040426-2487	Life before LCA of Cellular organisms - cellular organisms
1	ZDB-GENE-040426-2490	Life before LCA of Cellular organisms - cellular organisms
1	ZDB-GENE-040426-2498	Life before LCA of Cellular organisms - cellular organisms
1	ZDB-GENE-040426-2499	Life before LCA of Cellular organisms - cellular organisms
1	ZDB-GENE-040426-2493	Life before LCA of Cellular organisms - cellular organisms
1	ZDB-GENE-040426-2503	Life before LCA of Cellular organisms - cellular organisms
1	ZDB-GENE-040426-2505	Life before LCA of Cellular organisms - cellular organisms
1	ZDB-GENE-040801-32	Life before LCA of Cellular organisms - cellular organisms
1	ZDB-GENE-040801-33	Life before LCA of Cellular organisms - cellular organisms
1	ZDB-GENE-040801-259	Life before LCA of Cellular organisms - cellular organisms
1	ZDB-GENE-040801-26	Life before LCA of Cellular organisms - cellular organisms
1	ZDB-GENE-040801-41	Life before LCA of Cellular organisms - cellular organisms
1	ZDB-GENE-040801-48	Life before LCA of Cellular organisms - cellular organisms
1	ZDB-GENE-040801-49	Life before LCA of Cellular organisms - cellular organisms
1	ZDB-GENE-040801-5	Life before LCA of Cellular organisms - cellular organisms
1	ZDB-GENE-040801-55	Life before LCA of Cellular organisms - cellular organisms
1	ZDB-GENE-040801-58	Life before LCA of Cellular organisms - cellular organisms
1	ZDB-GENE-040801-62	Life before LCA of Cellular organisms - cellular organisms
1	ZDB-GENE-040801-75	Life before LCA of Cellular organisms - cellular organisms
1	ZDB-GENE-040801-76	Life before LCA of Cellular organisms - cellular organisms
1	ZDB-GENE-040801-77	Life before LCA of Cellular organisms - cellular organisms
1	ZDB-GENE-040801-78	Life before LCA of Cellular organisms - cellular organisms
1	ZDB-GENE-040801-79	Life before LCA of Cellular organisms - cellular organisms
1	ZDB-GENE-040801-8	Life before LCA of Cellular organisms - cellular organisms
1	ZDB-GENE-040801-68	Life before LCA of Cellular organisms - cellular organisms
1	ZDB-GENE-040801-69	Life before LCA of Cellular organisms - cellular organisms
1	ZDB-GENE-040801-83	Life before LCA of Cellular organisms - cellular organisms
1	ZDB-GENE-040801-51	Life before LCA of Cellular organisms - cellular organisms
1	ZDB-GENE-040801-88	Life before LCA of Cellular organisms - cellular organisms
1	ZDB-GENE-040801-89	Life before LCA of Cellular organisms - cellular organisms
1	ZDB-GENE-040801-90	Life before LCA of Cellular organisms - cellular organisms
1	ZDB-GENE-040801-91	Life before LCA of Cellular organisms - cellular organisms
1	ZDB-GENE-040801-95	Life before LCA of Cellular organisms - cellular organisms
1	ZDB-GENE-040801-99	Life before LCA of Cellular organisms - cellular organisms
1	ZDB-GENE-040805-1	Life before LCA of Cellular organisms - cellular organisms
1	ZDB-GENE-040808-14	Life before LCA of Cellular organisms - cellular organisms
1	ZDB-GENE-040808-29	Life before LCA of Cellular organisms - cellular organisms
1	ZDB-GENE-040808-32	Life before LCA of Cellular organisms - cellular organisms
1	ZDB-GENE-040808-34	Life before LCA of Cellular organisms - cellular organisms
1	ZDB-GENE-040808-35	Life before LCA of Cellular organisms - cellular organisms
1	ZDB-GENE-040808-36	Life before LCA of Cellular organisms - cellular organisms
1	ZDB-GENE-040808-37	Life before LCA of Cellular organisms - cellular organisms
1	ZDB-GENE-040808-38	Life before LCA of Cellular organisms - cellular organisms
1	ZDB-GENE-040808-42	Life before LCA of Cellular organisms - cellular organisms
1	ZDB-GENE-040808-43	Life before LCA of Cellular organisms - cellular organisms
1	ZDB-GENE-040808-44	Life before LCA of Cellular organisms - cellular organisms
1	ZDB-GENE-040808-53	Life before LCA of Cellular organisms - cellular organisms
1	ZDB-GENE-040808-55	Life before LCA of Cellular organisms - cellular organisms
1	ZDB-GENE-040808-62	Life before LCA of Cellular organisms - cellular organisms
1	ZDB-GENE-040808-64	Life before LCA of Cellular organisms - cellular organisms
1	ZDB-GENE-040808-67	Life before LCA of Cellular organisms - cellular organisms
1	ZDB-GENE-040808-68	Life before LCA of Cellular organisms - cellular organisms
1	ZDB-GENE-040809-2	Life before LCA of Cellular organisms - cellular organisms
1	ZDB-GENE-040808-73	Life before LCA of Cellular organisms - cellular organisms
1	ZDB-GENE-040808-9	Life before LCA of Cellular organisms - cellular organisms
1	ZDB-GENE-040812-4	Life before LCA of Cellular organisms - cellular organisms
1	ZDB-GENE-040822-15	Life before LCA of Cellular organisms - cellular organisms
1	ZDB-GENE-040816-1	Life before LCA of Cellular organisms - cellular organisms
1	ZDB-GENE-040822-21	Life before LCA of Cellular organisms - cellular organisms
1	ZDB-GENE-040822-22	Life before LCA of Cellular organisms - cellular organisms
1	ZDB-GENE-040822-23	Life before LCA of Cellular organisms - cellular organisms
1	ZDB-GENE-040822-25	Life before LCA of Cellular organisms - cellular organisms
1	ZDB-GENE-040822-29	Life before LCA of Cellular organisms - cellular organisms
1	ZDB-GENE-040822-36	Life before LCA of Cellular organisms - cellular organisms
1	ZDB-GENE-040822-37	Life before LCA of Cellular organisms - cellular organisms
1	ZDB-GENE-040822-39	Life before LCA of Cellular organisms - cellular organisms
1	ZDB-GENE-040822-40	Life before LCA of Cellular organisms - cellular organisms
1	ZDB-GENE-040822-43	Life before LCA of Cellular organisms - cellular organisms
1	ZDB-GENE-040822-44	Life before LCA of Cellular organisms - cellular organisms
1	ZDB-GENE-040822-45	Life before LCA of Cellular organisms - cellular organisms
1	ZDB-GENE-040822-9	Life before LCA of Cellular organisms - cellular organisms
1	ZDB-GENE-040824-3	Life before LCA of Cellular organisms - cellular organisms
1	ZDB-GENE-040826-2	Life before LCA of Cellular organisms - cellular organisms
1	ZDB-GENE-040826-3	Life before LCA of Cellular organisms - cellular organisms
1	ZDB-GENE-040827-1	Life before LCA of Cellular organisms - cellular organisms
1	ZDB-GENE-040827-2	Life before LCA of Cellular organisms - cellular organisms
1	ZDB-GENE-040830-1	Life before LCA of Cellular organisms - cellular organisms
1	ZDB-GENE-040831-1	Life before LCA of Cellular organisms - cellular organisms
1	ZDB-GENE-040901-1	Life before LCA of Cellular organisms - cellular organisms
1	ZDB-GENE-040901-2	Life before LCA of Cellular organisms - cellular organisms
1	ZDB-GENE-040901-5	Life before LCA of Cellular organisms - cellular organisms
1	ZDB-GENE-040905-3	Life before LCA of Cellular organisms - cellular organisms
1	ZDB-GENE-040905-4	Life before LCA of Cellular organisms - cellular organisms
1	ZDB-GENE-040907-1	Life before LCA of Cellular organisms - cellular organisms
1	ZDB-GENE-040825-2	Life before LCA of Cellular organisms - cellular organisms
1	ZDB-GENE-040825-3	Life before LCA of Cellular organisms - cellular organisms
1	ZDB-GENE-040909-1	Life before LCA of Cellular organisms - cellular organisms
1	ZDB-GENE-040910-4	Life before LCA of Cellular organisms - cellular organisms
1	ZDB-GENE-040910-5	Life before LCA of Cellular organisms - cellular organisms
1	ZDB-GENE-040912-100	Life before LCA of Cellular organisms - cellular organisms
1	ZDB-GENE-040912-101	Life before LCA of Cellular organisms - cellular organisms
1	ZDB-GENE-040912-102	Life before LCA of Cellular organisms - cellular organisms
1	ZDB-GENE-040912-103	Life before LCA of Cellular organisms - cellular organisms
1	ZDB-GENE-040912-105	Life before LCA of Cellular organisms - cellular organisms
1	ZDB-GENE-040912-106	Life before LCA of Cellular organisms - cellular organisms
1	ZDB-GENE-040912-113	Life before LCA of Cellular organisms - cellular organisms
1	ZDB-GENE-040912-115	Life before LCA of Cellular organisms - cellular organisms
1	ZDB-GENE-040912-116	Life before LCA of Cellular organisms - cellular organisms
1	ZDB-GENE-040912-126	Life before LCA of Cellular organisms - cellular organisms
1	ZDB-GENE-040912-127	Life before LCA of Cellular organisms - cellular organisms
1	ZDB-GENE-040912-128	Life before LCA of Cellular organisms - cellular organisms
1	ZDB-GENE-040912-133	Life before LCA of Cellular organisms - cellular organisms
1	ZDB-GENE-040912-135	Life before LCA of Cellular organisms - cellular organisms
1	ZDB-GENE-040912-136	Life before LCA of Cellular organisms - cellular organisms
1	ZDB-GENE-040912-137	Life before LCA of Cellular organisms - cellular organisms
1	ZDB-GENE-040912-139	Life before LCA of Cellular organisms - cellular organisms
1	ZDB-GENE-040912-143	Life before LCA of Cellular organisms - cellular organisms
1	ZDB-GENE-040912-147	Life before LCA of Cellular organisms - cellular organisms
1	ZDB-GENE-040912-150	Life before LCA of Cellular organisms - cellular organisms
1	ZDB-GENE-040912-152	Life before LCA of Cellular organisms - cellular organisms
1	ZDB-GENE-040912-16	Life before LCA of Cellular organisms - cellular organisms
1	ZDB-GENE-040912-162	Life before LCA of Cellular organisms - cellular organisms
1	ZDB-GENE-040912-167	Life before LCA of Cellular organisms - cellular organisms
1	ZDB-GENE-040912-168	Life before LCA of Cellular organisms - cellular organisms
1	ZDB-GENE-040912-169	Life before LCA of Cellular organisms - cellular organisms
1	ZDB-GENE-040912-185	Life before LCA of Cellular organisms - cellular organisms
1	ZDB-GENE-040912-2	Life before LCA of Cellular organisms - cellular organisms
1	ZDB-GENE-040912-20	Life before LCA of Cellular organisms - cellular organisms
1	ZDB-GENE-040912-22	Life before LCA of Cellular organisms - cellular organisms
1	ZDB-GENE-040912-178	Life before LCA of Cellular organisms - cellular organisms
1	ZDB-GENE-040912-18	Life before LCA of Cellular organisms - cellular organisms
1	ZDB-GENE-040912-183	Life before LCA of Cellular organisms - cellular organisms
1	ZDB-GENE-040912-3	Life before LCA of Cellular organisms - cellular organisms
1	ZDB-GENE-040912-30	Life before LCA of Cellular organisms - cellular organisms
1	ZDB-GENE-040912-31	Life before LCA of Cellular organisms - cellular organisms
1	ZDB-GENE-040912-34	Life before LCA of Cellular organisms - cellular organisms
1	ZDB-GENE-040912-41	Life before LCA of Cellular organisms - cellular organisms
1	ZDB-GENE-040912-42	Life before LCA of Cellular organisms - cellular organisms
1	ZDB-GENE-040912-44	Life before LCA of Cellular organisms - cellular organisms
1	ZDB-GENE-040912-38	Life before LCA of Cellular organisms - cellular organisms
1	ZDB-GENE-040912-46	Life before LCA of Cellular organisms - cellular organisms
1	ZDB-GENE-040912-5	Life before LCA of Cellular organisms - cellular organisms
1	ZDB-GENE-040912-52	Life before LCA of Cellular organisms - cellular organisms
1	ZDB-GENE-040912-53	Life before LCA of Cellular organisms - cellular organisms
1	ZDB-GENE-040912-54	Life before LCA of Cellular organisms - cellular organisms
1	ZDB-GENE-040912-56	Life before LCA of Cellular organisms - cellular organisms
1	ZDB-GENE-040912-57	Life before LCA of Cellular organisms - cellular organisms
1	ZDB-GENE-040912-6	Life before LCA of Cellular organisms - cellular organisms
1	ZDB-GENE-040912-60	Life before LCA of Cellular organisms - cellular organisms
1	ZDB-GENE-040912-65	Life before LCA of Cellular organisms - cellular organisms
1	ZDB-GENE-040912-69	Life before LCA of Cellular organisms - cellular organisms
1	ZDB-GENE-040912-7	Life before LCA of Cellular organisms - cellular organisms
1	ZDB-GENE-040912-8	Life before LCA of Cellular organisms - cellular organisms
1	ZDB-GENE-040912-84	Life before LCA of Cellular organisms - cellular organisms
1	ZDB-GENE-040912-85	Life before LCA of Cellular organisms - cellular organisms
1	ZDB-GENE-040912-86	Life before LCA of Cellular organisms - cellular organisms
1	ZDB-GENE-040912-87	Life before LCA of Cellular organisms - cellular organisms
1	ZDB-GENE-040912-88	Life before LCA of Cellular organisms - cellular organisms
1	ZDB-GENE-040912-90	Life before LCA of Cellular organisms - cellular organisms
1	ZDB-GENE-050208-459	Life before LCA of Cellular organisms - cellular organisms
1	ZDB-GENE-050208-491	Life before LCA of Cellular organisms - cellular organisms
1	ZDB-GENE-050208-495	Life before LCA of Cellular organisms - cellular organisms
1	ZDB-GENE-050208-514	Life before LCA of Cellular organisms - cellular organisms
1	ZDB-GENE-050208-516	Life before LCA of Cellular organisms - cellular organisms
1	ZDB-GENE-050208-534	Life before LCA of Cellular organisms - cellular organisms
1	ZDB-GENE-050208-538	Life before LCA of Cellular organisms - cellular organisms
1	ZDB-GENE-050208-539	Life before LCA of Cellular organisms - cellular organisms
1	ZDB-GENE-050208-551	Life before LCA of Cellular organisms - cellular organisms
1	ZDB-GENE-050208-554	Life before LCA of Cellular organisms - cellular organisms
1	ZDB-GENE-050208-557	Life before LCA of Cellular organisms - cellular organisms
1	ZDB-GENE-050208-558	Life before LCA of Cellular organisms - cellular organisms
1	ZDB-GENE-050208-563	Life before LCA of Cellular organisms - cellular organisms
1	ZDB-GENE-050208-570	Life before LCA of Cellular organisms - cellular organisms
1	ZDB-GENE-050208-573	Life before LCA of Cellular organisms - cellular organisms
1	ZDB-GENE-050208-577	Life before LCA of Cellular organisms - cellular organisms
1	ZDB-GENE-050208-580	Life before LCA of Cellular organisms - cellular organisms
1	ZDB-GENE-050208-585	Life before LCA of Cellular organisms - cellular organisms
1	ZDB-GENE-050208-586	Life before LCA of Cellular organisms - cellular organisms
1	ZDB-GENE-050208-595	Life before LCA of Cellular organisms - cellular organisms
1	ZDB-GENE-050208-596	Life before LCA of Cellular organisms - cellular organisms
1	ZDB-GENE-050208-605	Life before LCA of Cellular organisms - cellular organisms
1	ZDB-GENE-050208-608	Life before LCA of Cellular organisms - cellular organisms
1	ZDB-GENE-050208-612	Life before LCA of Cellular organisms - cellular organisms
1	ZDB-GENE-050208-618	Life before LCA of Cellular organisms - cellular organisms
1	ZDB-GENE-050208-632	Life before LCA of Cellular organisms - cellular organisms
1	ZDB-GENE-050208-636	Life before LCA of Cellular organisms - cellular organisms
1	ZDB-GENE-050208-64	Life before LCA of Cellular organisms - cellular organisms
1	ZDB-GENE-050208-640	Life before LCA of Cellular organisms - cellular organisms
1	ZDB-GENE-050208-651	Life before LCA of Cellular organisms - cellular organisms
1	ZDB-GENE-050208-655	Life before LCA of Cellular organisms - cellular organisms
1	ZDB-GENE-050208-657	Life before LCA of Cellular organisms - cellular organisms
1	ZDB-GENE-050208-660	Life before LCA of Cellular organisms - cellular organisms
1	ZDB-GENE-050208-665	Life before LCA of Cellular organisms - cellular organisms
1	ZDB-GENE-050208-677	Life before LCA of Cellular organisms - cellular organisms
1	ZDB-GENE-050208-685	Life before LCA of Cellular organisms - cellular organisms
1	ZDB-GENE-050208-697	Life before LCA of Cellular organisms - cellular organisms
1	ZDB-GENE-050208-698	Life before LCA of Cellular organisms - cellular organisms
1	ZDB-GENE-050208-699	Life before LCA of Cellular organisms - cellular organisms
1	ZDB-GENE-050208-7	Life before LCA of Cellular organisms - cellular organisms
1	ZDB-GENE-050208-692	Life before LCA of Cellular organisms - cellular organisms
1	ZDB-GENE-050208-711	Life before LCA of Cellular organisms - cellular organisms
1	ZDB-GENE-050208-740	Life before LCA of Cellular organisms - cellular organisms
1	ZDB-GENE-050208-742	Life before LCA of Cellular organisms - cellular organisms
1	ZDB-GENE-050208-746	Life before LCA of Cellular organisms - cellular organisms
1	ZDB-GENE-050208-747	Life before LCA of Cellular organisms - cellular organisms
1	ZDB-GENE-050208-732	Life before LCA of Cellular organisms - cellular organisms
1	ZDB-GENE-050208-755	Life before LCA of Cellular organisms - cellular organisms
1	ZDB-GENE-050208-770	Life before LCA of Cellular organisms - cellular organisms
1	ZDB-GENE-050208-778	Life before LCA of Cellular organisms - cellular organisms
1	ZDB-GENE-050208-780	Life before LCA of Cellular organisms - cellular organisms
1	ZDB-GENE-050208-783	Life before LCA of Cellular organisms - cellular organisms
1	ZDB-GENE-050208-765	Life before LCA of Cellular organisms - cellular organisms
1	ZDB-GENE-050208-93	Life before LCA of Cellular organisms - cellular organisms
1	ZDB-GENE-050208-95	Life before LCA of Cellular organisms - cellular organisms
1	ZDB-GENE-050208-97	Life before LCA of Cellular organisms - cellular organisms
1	ZDB-GENE-050211-2	Life before LCA of Cellular organisms - cellular organisms
1	ZDB-GENE-050211-3	Life before LCA of Cellular organisms - cellular organisms
1	ZDB-GENE-050220-10	Life before LCA of Cellular organisms - cellular organisms
1	ZDB-GENE-050214-1	Life before LCA of Cellular organisms - cellular organisms
1	ZDB-GENE-050220-2	Life before LCA of Cellular organisms - cellular organisms
1	ZDB-GENE-050220-8	Life before LCA of Cellular organisms - cellular organisms
1	ZDB-GENE-050221-3	Life before LCA of Cellular organisms - cellular organisms
1	ZDB-GENE-050221-9	Life before LCA of Cellular organisms - cellular organisms
1	ZDB-GENE-050222-2	Life before LCA of Cellular organisms - cellular organisms
1	ZDB-GENE-050222-3	Life before LCA of Cellular organisms - cellular organisms
1	ZDB-GENE-050223-2	Life before LCA of Cellular organisms - cellular organisms
1	ZDB-GENE-050223-3	Life before LCA of Cellular organisms - cellular organisms
1	ZDB-GENE-050223-4	Life before LCA of Cellular organisms - cellular organisms
1	ZDB-GENE-050225-1	Life before LCA of Cellular organisms - cellular organisms
1	ZDB-GENE-050227-14	Life before LCA of Cellular organisms - cellular organisms
1	ZDB-GENE-050227-15	Life before LCA of Cellular organisms - cellular organisms
1	ZDB-GENE-050227-16	Life before LCA of Cellular organisms - cellular organisms
1	ZDB-GENE-050227-19	Life before LCA of Cellular organisms - cellular organisms
1	ZDB-GENE-050227-21	Life before LCA of Cellular organisms - cellular organisms
1	ZDB-GENE-050302-11	Life before LCA of Cellular organisms - cellular organisms
1	ZDB-GENE-050301-2	Life before LCA of Cellular organisms - cellular organisms
1	ZDB-GENE-050302-29	Life before LCA of Cellular organisms - cellular organisms
1	ZDB-GENE-050302-4	Life before LCA of Cellular organisms - cellular organisms
1	ZDB-GENE-050302-55	Life before LCA of Cellular organisms - cellular organisms
1	ZDB-GENE-050302-58	Life before LCA of Cellular organisms - cellular organisms
1	ZDB-GENE-050302-80	Life before LCA of Cellular organisms - cellular organisms
1	ZDB-GENE-050306-11	Life before LCA of Cellular organisms - cellular organisms
1	ZDB-GENE-050306-19	Life before LCA of Cellular organisms - cellular organisms
1	ZDB-GENE-050306-2	Life before LCA of Cellular organisms - cellular organisms
1	ZDB-GENE-050306-24	Life before LCA of Cellular organisms - cellular organisms
1	ZDB-GENE-050306-26	Life before LCA of Cellular organisms - cellular organisms
1	ZDB-GENE-050306-29	Life before LCA of Cellular organisms - cellular organisms
1	ZDB-GENE-050306-30	Life before LCA of Cellular organisms - cellular organisms
1	ZDB-GENE-050306-32	Life before LCA of Cellular organisms - cellular organisms
1	ZDB-GENE-050306-33	Life before LCA of Cellular organisms - cellular organisms
1	ZDB-GENE-050306-36	Life before LCA of Cellular organisms - cellular organisms
1	ZDB-GENE-050306-38	Life before LCA of Cellular organisms - cellular organisms
1	ZDB-GENE-050306-41	Life before LCA of Cellular organisms - cellular organisms
1	ZDB-GENE-050306-51	Life before LCA of Cellular organisms - cellular organisms
1	ZDB-GENE-050306-53	Life before LCA of Cellular organisms - cellular organisms
1	ZDB-GENE-050306-8	Life before LCA of Cellular organisms - cellular organisms
1	ZDB-GENE-050306-9	Life before LCA of Cellular organisms - cellular organisms
1	ZDB-GENE-050307-3	Life before LCA of Cellular organisms - cellular organisms
1	ZDB-GENE-050308-1	Life before LCA of Cellular organisms - cellular organisms
1	ZDB-GENE-050309-106	Life before LCA of Cellular organisms - cellular organisms
1	ZDB-GENE-050309-118	Life before LCA of Cellular organisms - cellular organisms
1	ZDB-GENE-050309-123	Life before LCA of Cellular organisms - cellular organisms
1	ZDB-GENE-050309-125	Life before LCA of Cellular organisms - cellular organisms
1	ZDB-GENE-050309-15	Life before LCA of Cellular organisms - cellular organisms
1	ZDB-GENE-050309-169	Life before LCA of Cellular organisms - cellular organisms
1	ZDB-GENE-050309-191	Life before LCA of Cellular organisms - cellular organisms
1	ZDB-GENE-050309-193	Life before LCA of Cellular organisms - cellular organisms
1	ZDB-GENE-050309-196	Life before LCA of Cellular organisms - cellular organisms
1	ZDB-GENE-050309-206	Life before LCA of Cellular organisms - cellular organisms
1	ZDB-GENE-050309-208	Life before LCA of Cellular organisms - cellular organisms
1	ZDB-GENE-050309-218	Life before LCA of Cellular organisms - cellular organisms
1	ZDB-GENE-050309-223	Life before LCA of Cellular organisms - cellular organisms
1	ZDB-GENE-050309-23	Life before LCA of Cellular organisms - cellular organisms
1	ZDB-GENE-050309-24	Life before LCA of Cellular organisms - cellular organisms
1	ZDB-GENE-050309-240	Life before LCA of Cellular organisms - cellular organisms
1	ZDB-GENE-050309-289	Life before LCA of Cellular organisms - cellular organisms
1	ZDB-GENE-050309-29	Life before LCA of Cellular organisms - cellular organisms
1	ZDB-GENE-050309-46	Life before LCA of Cellular organisms - cellular organisms
1	ZDB-GENE-050309-54	Life before LCA of Cellular organisms - cellular organisms
1	ZDB-GENE-050309-66	Life before LCA of Cellular organisms - cellular organisms
1	ZDB-GENE-050309-7	Life before LCA of Cellular organisms - cellular organisms
1	ZDB-GENE-050309-74	Life before LCA of Cellular organisms - cellular organisms
1	ZDB-GENE-050309-84	Life before LCA of Cellular organisms - cellular organisms
1	ZDB-GENE-050310-7	Life before LCA of Cellular organisms - cellular organisms
1	ZDB-GENE-050311-2	Life before LCA of Cellular organisms - cellular organisms
1	ZDB-GENE-050311-3	Life before LCA of Cellular organisms - cellular organisms
1	ZDB-GENE-050311-4	Life before LCA of Cellular organisms - cellular organisms
1	ZDB-GENE-050311-5	Life before LCA of Cellular organisms - cellular organisms
1	ZDB-GENE-050314-1	Life before LCA of Cellular organisms - cellular organisms
1	ZDB-GENE-050314-2	Life before LCA of Cellular organisms - cellular organisms
1	ZDB-GENE-050314-3	Life before LCA of Cellular organisms - cellular organisms
1	ZDB-GENE-050314-4	Life before LCA of Cellular organisms - cellular organisms
1	ZDB-GENE-050314-5	Life before LCA of Cellular organisms - cellular organisms
1	ZDB-GENE-050320-1	Life before LCA of Cellular organisms - cellular organisms
1	ZDB-GENE-050320-10	Life before LCA of Cellular organisms - cellular organisms
1	ZDB-GENE-050320-102	Life before LCA of Cellular organisms - cellular organisms
1	ZDB-GENE-050320-105	Life before LCA of Cellular organisms - cellular organisms
1	ZDB-GENE-050320-109	Life before LCA of Cellular organisms - cellular organisms
1	ZDB-GENE-050320-11	Life before LCA of Cellular organisms - cellular organisms
1	ZDB-GENE-050522-274	Life before LCA of Cellular organisms - cellular organisms
1	ZDB-GENE-050522-279	Life before LCA of Cellular organisms - cellular organisms
1	ZDB-GENE-050522-280	Life before LCA of Cellular organisms - cellular organisms
1	ZDB-GENE-050522-284	Life before LCA of Cellular organisms - cellular organisms
1	ZDB-GENE-050522-29	Life before LCA of Cellular organisms - cellular organisms
1	ZDB-GENE-050522-296	Life before LCA of Cellular organisms - cellular organisms
1	ZDB-GENE-050522-302	Life before LCA of Cellular organisms - cellular organisms
1	ZDB-GENE-050522-303	Life before LCA of Cellular organisms - cellular organisms
1	ZDB-GENE-050522-307	Life before LCA of Cellular organisms - cellular organisms
1	ZDB-GENE-050522-311	Life before LCA of Cellular organisms - cellular organisms
1	ZDB-GENE-050522-320	Life before LCA of Cellular organisms - cellular organisms
1	ZDB-GENE-050522-321	Life before LCA of Cellular organisms - cellular organisms
1	ZDB-GENE-050522-322	Life before LCA of Cellular organisms - cellular organisms
1	ZDB-GENE-050522-324	Life before LCA of Cellular organisms - cellular organisms
1	ZDB-GENE-050522-314	Life before LCA of Cellular organisms - cellular organisms
1	ZDB-GENE-050522-318	Life before LCA of Cellular organisms - cellular organisms
1	ZDB-GENE-050522-328	Life before LCA of Cellular organisms - cellular organisms
1	ZDB-GENE-050522-330	Life before LCA of Cellular organisms - cellular organisms
1	ZDB-GENE-050522-338	Life before LCA of Cellular organisms - cellular organisms
1	ZDB-GENE-050522-339	Life before LCA of Cellular organisms - cellular organisms
1	ZDB-GENE-050522-349	Life before LCA of Cellular organisms - cellular organisms
1	ZDB-GENE-050522-35	Life before LCA of Cellular organisms - cellular organisms
1	ZDB-GENE-050522-351	Life before LCA of Cellular organisms - cellular organisms
1	ZDB-GENE-050522-335	Life before LCA of Cellular organisms - cellular organisms
1	ZDB-GENE-050522-353	Life before LCA of Cellular organisms - cellular organisms
1	ZDB-GENE-050522-358	Life before LCA of Cellular organisms - cellular organisms
1	ZDB-GENE-050522-359	Life before LCA of Cellular organisms - cellular organisms
1	ZDB-GENE-050522-36	Life before LCA of Cellular organisms - cellular organisms
1	ZDB-GENE-050522-362	Life before LCA of Cellular organisms - cellular organisms
1	ZDB-GENE-050522-368	Life before LCA of Cellular organisms - cellular organisms
1	ZDB-GENE-050522-370	Life before LCA of Cellular organisms - cellular organisms
1	ZDB-GENE-050522-373	Life before LCA of Cellular organisms - cellular organisms
1	ZDB-GENE-050522-376	Life before LCA of Cellular organisms - cellular organisms
1	ZDB-GENE-050522-384	Life before LCA of Cellular organisms - cellular organisms
1	ZDB-GENE-050522-387	Life before LCA of Cellular organisms - cellular organisms
1	ZDB-GENE-050522-388	Life before LCA of Cellular organisms - cellular organisms
1	ZDB-GENE-050522-39	Life before LCA of Cellular organisms - cellular organisms
1	ZDB-GENE-050522-390	Life before LCA of Cellular organisms - cellular organisms
1	ZDB-GENE-050522-392	Life before LCA of Cellular organisms - cellular organisms
1	ZDB-GENE-050522-394	Life before LCA of Cellular organisms - cellular organisms
1	ZDB-GENE-050522-395	Life before LCA of Cellular organisms - cellular organisms
1	ZDB-GENE-050522-396	Life before LCA of Cellular organisms - cellular organisms
1	ZDB-GENE-050522-401	Life before LCA of Cellular organisms - cellular organisms
1	ZDB-GENE-050522-402	Life before LCA of Cellular organisms - cellular organisms
1	ZDB-GENE-050522-411	Life before LCA of Cellular organisms - cellular organisms
1	ZDB-GENE-050522-412	Life before LCA of Cellular organisms - cellular organisms
1	ZDB-GENE-050522-415	Life before LCA of Cellular organisms - cellular organisms
1	ZDB-GENE-050522-419	Life before LCA of Cellular organisms - cellular organisms
1	ZDB-GENE-050522-421	Life before LCA of Cellular organisms - cellular organisms
1	ZDB-GENE-050522-424	Life before LCA of Cellular organisms - cellular organisms
1	ZDB-GENE-050522-428	Life before LCA of Cellular organisms - cellular organisms
1	ZDB-GENE-050522-43	Life before LCA of Cellular organisms - cellular organisms
1	ZDB-GENE-050522-431	Life before LCA of Cellular organisms - cellular organisms
1	ZDB-GENE-050522-434	Life before LCA of Cellular organisms - cellular organisms
1	ZDB-GENE-050522-438	Life before LCA of Cellular organisms - cellular organisms
1	ZDB-GENE-050522-44	Life before LCA of Cellular organisms - cellular organisms
1	ZDB-GENE-050522-464	Life before LCA of Cellular organisms - cellular organisms
1	ZDB-GENE-050522-465	Life before LCA of Cellular organisms - cellular organisms
1	ZDB-GENE-050522-466	Life before LCA of Cellular organisms - cellular organisms
1	ZDB-GENE-050522-448	Life before LCA of Cellular organisms - cellular organisms
1	ZDB-GENE-050522-450	Life before LCA of Cellular organisms - cellular organisms
1	ZDB-GENE-050522-479	Life before LCA of Cellular organisms - cellular organisms
1	ZDB-GENE-050522-48	Life before LCA of Cellular organisms - cellular organisms
1	ZDB-GENE-050522-480	Life before LCA of Cellular organisms - cellular organisms
1	ZDB-GENE-050522-443	Life before LCA of Cellular organisms - cellular organisms
1	ZDB-GENE-050522-482	Life before LCA of Cellular organisms - cellular organisms
1	ZDB-GENE-050522-484	Life before LCA of Cellular organisms - cellular organisms
1	ZDB-GENE-050522-489	Life before LCA of Cellular organisms - cellular organisms
1	ZDB-GENE-050522-490	Life before LCA of Cellular organisms - cellular organisms
1	ZDB-GENE-050522-491	Life before LCA of Cellular organisms - cellular organisms
1	ZDB-GENE-050522-496	Life before LCA of Cellular organisms - cellular organisms
1	ZDB-GENE-050522-499	Life before LCA of Cellular organisms - cellular organisms
1	ZDB-GENE-050522-500	Life before LCA of Cellular organisms - cellular organisms
1	ZDB-GENE-050522-501	Life before LCA of Cellular organisms - cellular organisms
1	ZDB-GENE-050522-502	Life before LCA of Cellular organisms - cellular organisms
1	ZDB-GENE-050522-506	Life before LCA of Cellular organisms - cellular organisms
1	ZDB-GENE-050522-508	Life before LCA of Cellular organisms - cellular organisms
1	ZDB-GENE-050522-514	Life before LCA of Cellular organisms - cellular organisms
1	ZDB-GENE-050522-515	Life before LCA of Cellular organisms - cellular organisms
1	ZDB-GENE-050522-529	Life before LCA of Cellular organisms - cellular organisms
1	ZDB-GENE-050522-53	Life before LCA of Cellular organisms - cellular organisms
1	ZDB-GENE-050522-530	Life before LCA of Cellular organisms - cellular organisms
1	ZDB-GENE-050522-52	Life before LCA of Cellular organisms - cellular organisms
1	ZDB-GENE-050522-521	Life before LCA of Cellular organisms - cellular organisms
1	ZDB-GENE-050522-523	Life before LCA of Cellular organisms - cellular organisms
1	ZDB-GENE-050522-538	Life before LCA of Cellular organisms - cellular organisms
1	ZDB-GENE-050522-540	Life before LCA of Cellular organisms - cellular organisms
1	ZDB-GENE-050522-549	Life before LCA of Cellular organisms - cellular organisms
1	ZDB-GENE-050522-555	Life before LCA of Cellular organisms - cellular organisms
1	ZDB-GENE-050522-559	Life before LCA of Cellular organisms - cellular organisms
1	ZDB-GENE-050522-57	Life before LCA of Cellular organisms - cellular organisms
1	ZDB-GENE-050522-61	Life before LCA of Cellular organisms - cellular organisms
1	ZDB-GENE-050522-64	Life before LCA of Cellular organisms - cellular organisms
1	ZDB-GENE-050522-65	Life before LCA of Cellular organisms - cellular organisms
1	ZDB-GENE-050522-7	Life before LCA of Cellular organisms - cellular organisms
1	ZDB-GENE-050522-70	Life before LCA of Cellular organisms - cellular organisms
1	ZDB-GENE-050522-71	Life before LCA of Cellular organisms - cellular organisms
1	ZDB-GENE-050603-1	Life before LCA of Cellular organisms - cellular organisms
1	ZDB-GENE-050604-1	Life before LCA of Cellular organisms - cellular organisms
1	ZDB-GENE-050608-2	Life before LCA of Cellular organisms - cellular organisms
1	ZDB-GENE-050608-3	Life before LCA of Cellular organisms - cellular organisms
1	ZDB-GENE-050609-13	Life before LCA of Cellular organisms - cellular organisms
1	ZDB-GENE-050609-21	Life before LCA of Cellular organisms - cellular organisms
1	ZDB-GENE-050609-22	Life before LCA of Cellular organisms - cellular organisms
1	ZDB-GENE-050609-23	Life before LCA of Cellular organisms - cellular organisms
1	ZDB-GENE-050609-24	Life before LCA of Cellular organisms - cellular organisms
1	ZDB-GENE-050609-25	Life before LCA of Cellular organisms - cellular organisms
1	ZDB-GENE-050609-5	Life before LCA of Cellular organisms - cellular organisms
1	ZDB-GENE-050610-1	Life before LCA of Cellular organisms - cellular organisms
1	ZDB-GENE-050610-10	Life before LCA of Cellular organisms - cellular organisms
1	ZDB-GENE-050610-11	Life before LCA of Cellular organisms - cellular organisms
1	ZDB-GENE-050610-19	Life before LCA of Cellular organisms - cellular organisms
1	ZDB-GENE-050610-20	Life before LCA of Cellular organisms - cellular organisms
1	ZDB-GENE-050610-21	Life before LCA of Cellular organisms - cellular organisms
1	ZDB-GENE-050610-25	Life before LCA of Cellular organisms - cellular organisms
1	ZDB-GENE-050610-26	Life before LCA of Cellular organisms - cellular organisms
1	ZDB-GENE-050610-27	Life before LCA of Cellular organisms - cellular organisms
1	ZDB-GENE-050610-28	Life before LCA of Cellular organisms - cellular organisms
1	ZDB-GENE-050610-29	Life before LCA of Cellular organisms - cellular organisms
1	ZDB-GENE-050610-3	Life before LCA of Cellular organisms - cellular organisms
1	ZDB-GENE-050610-30	Life before LCA of Cellular organisms - cellular organisms
1	ZDB-GENE-050610-31	Life before LCA of Cellular organisms - cellular organisms
1	ZDB-GENE-050610-6	Life before LCA of Cellular organisms - cellular organisms
1	ZDB-GENE-050522-75	Life before LCA of Cellular organisms - cellular organisms
1	ZDB-GENE-050522-76	Life before LCA of Cellular organisms - cellular organisms
1	ZDB-GENE-050522-80	Life before LCA of Cellular organisms - cellular organisms
1	ZDB-GENE-050522-84	Life before LCA of Cellular organisms - cellular organisms
1	ZDB-GENE-050522-88	Life before LCA of Cellular organisms - cellular organisms
1	ZDB-GENE-050522-94	Life before LCA of Cellular organisms - cellular organisms
1	ZDB-GENE-050522-99	Life before LCA of Cellular organisms - cellular organisms
1	ZDB-GENE-050531-1	Life before LCA of Cellular organisms - cellular organisms
1	ZDB-GENE-050601-1	Life before LCA of Cellular organisms - cellular organisms
1	ZDB-GENE-050523-2	Life before LCA of Cellular organisms - cellular organisms
1	ZDB-GENE-050626-100	Life before LCA of Cellular organisms - cellular organisms
1	ZDB-GENE-050626-112	Life before LCA of Cellular organisms - cellular organisms
1	ZDB-GENE-050626-115	Life before LCA of Cellular organisms - cellular organisms
1	ZDB-GENE-050626-124	Life before LCA of Cellular organisms - cellular organisms
1	ZDB-GENE-050626-127	Life before LCA of Cellular organisms - cellular organisms
1	ZDB-GENE-050626-142	Life before LCA of Cellular organisms - cellular organisms
1	ZDB-GENE-060503-711	Life before LCA of Cellular organisms - cellular organisms
1	ZDB-GENE-060503-72	Life before LCA of Cellular organisms - cellular organisms
1	ZDB-GENE-060503-722	Life before LCA of Cellular organisms - cellular organisms
1	ZDB-GENE-060503-724	Life before LCA of Cellular organisms - cellular organisms
1	ZDB-GENE-060503-725	Life before LCA of Cellular organisms - cellular organisms
1	ZDB-GENE-060503-729	Life before LCA of Cellular organisms - cellular organisms
1	ZDB-GENE-060503-730	Life before LCA of Cellular organisms - cellular organisms
1	ZDB-GENE-060503-733	Life before LCA of Cellular organisms - cellular organisms
1	ZDB-GENE-060503-734	Life before LCA of Cellular organisms - cellular organisms
1	ZDB-GENE-060503-735	Life before LCA of Cellular organisms - cellular organisms
1	ZDB-GENE-060503-737	Life before LCA of Cellular organisms - cellular organisms
1	ZDB-GENE-060503-749	Life before LCA of Cellular organisms - cellular organisms
1	ZDB-GENE-060503-754	Life before LCA of Cellular organisms - cellular organisms
1	ZDB-GENE-060503-756	Life before LCA of Cellular organisms - cellular organisms
1	ZDB-GENE-060503-757	Life before LCA of Cellular organisms - cellular organisms
1	ZDB-GENE-060503-758	Life before LCA of Cellular organisms - cellular organisms
1	ZDB-GENE-060503-760	Life before LCA of Cellular organisms - cellular organisms
1	ZDB-GENE-060503-77	Life before LCA of Cellular organisms - cellular organisms
1	ZDB-GENE-060503-773	Life before LCA of Cellular organisms - cellular organisms
1	ZDB-GENE-060503-782	Life before LCA of Cellular organisms - cellular organisms
1	ZDB-GENE-060503-786	Life before LCA of Cellular organisms - cellular organisms
1	ZDB-GENE-060503-787	Life before LCA of Cellular organisms - cellular organisms
1	ZDB-GENE-060503-789	Life before LCA of Cellular organisms - cellular organisms
1	ZDB-GENE-060503-794	Life before LCA of Cellular organisms - cellular organisms
1	ZDB-GENE-060503-796	Life before LCA of Cellular organisms - cellular organisms
1	ZDB-GENE-060503-80	Life before LCA of Cellular organisms - cellular organisms
1	ZDB-GENE-060503-803	Life before LCA of Cellular organisms - cellular organisms
1	ZDB-GENE-060503-809	Life before LCA of Cellular organisms - cellular organisms
1	ZDB-GENE-060503-816	Life before LCA of Cellular organisms - cellular organisms
1	ZDB-GENE-060503-819	Life before LCA of Cellular organisms - cellular organisms
1	ZDB-GENE-060503-82	Life before LCA of Cellular organisms - cellular organisms
1	ZDB-GENE-060503-820	Life before LCA of Cellular organisms - cellular organisms
1	ZDB-GENE-060503-83	Life before LCA of Cellular organisms - cellular organisms
1	ZDB-GENE-060503-830	Life before LCA of Cellular organisms - cellular organisms
1	ZDB-GENE-060503-836	Life before LCA of Cellular organisms - cellular organisms
1	ZDB-GENE-060503-838	Life before LCA of Cellular organisms - cellular organisms
1	ZDB-GENE-060503-84	Life before LCA of Cellular organisms - cellular organisms
1	ZDB-GENE-060503-840	Life before LCA of Cellular organisms - cellular organisms
1	ZDB-GENE-060503-852	Life before LCA of Cellular organisms - cellular organisms
1	ZDB-GENE-060503-862	Life before LCA of Cellular organisms - cellular organisms
1	ZDB-GENE-060503-867	Life before LCA of Cellular organisms - cellular organisms
1	ZDB-GENE-060503-876	Life before LCA of Cellular organisms - cellular organisms
1	ZDB-GENE-060503-880	Life before LCA of Cellular organisms - cellular organisms
1	ZDB-GENE-060503-881	Life before LCA of Cellular organisms - cellular organisms
1	ZDB-GENE-060503-885	Life before LCA of Cellular organisms - cellular organisms
1	ZDB-GENE-060503-890	Life before LCA of Cellular organisms - cellular organisms
1	ZDB-GENE-060503-892	Life before LCA of Cellular organisms - cellular organisms
1	ZDB-GENE-060503-900	Life before LCA of Cellular organisms - cellular organisms
1	ZDB-GENE-060503-91	Life before LCA of Cellular organisms - cellular organisms
1	ZDB-GENE-060503-913	Life before LCA of Cellular organisms - cellular organisms
1	ZDB-GENE-060503-915	Life before LCA of Cellular organisms - cellular organisms
1	ZDB-GENE-060503-919	Life before LCA of Cellular organisms - cellular organisms
1	ZDB-GENE-060503-920	Life before LCA of Cellular organisms - cellular organisms
1	ZDB-GENE-060503-924	Life before LCA of Cellular organisms - cellular organisms
1	ZDB-GENE-060503-925	Life before LCA of Cellular organisms - cellular organisms
1	ZDB-GENE-060503-93	Life before LCA of Cellular organisms - cellular organisms
1	ZDB-GENE-060503-930	Life before LCA of Cellular organisms - cellular organisms
1	ZDB-GENE-060503-934	Life before LCA of Cellular organisms - cellular organisms
1	ZDB-GENE-060503-941	Life before LCA of Cellular organisms - cellular organisms
1	ZDB-GENE-060503-99	Life before LCA of Cellular organisms - cellular organisms
1	ZDB-GENE-060504-1	Life before LCA of Cellular organisms - cellular organisms
1	ZDB-GENE-060512-104	Life before LCA of Cellular organisms - cellular organisms
1	ZDB-GENE-060512-211	Life before LCA of Cellular organisms - cellular organisms
1	ZDB-GENE-060512-216	Life before LCA of Cellular organisms - cellular organisms
1	ZDB-GENE-060512-339	Life before LCA of Cellular organisms - cellular organisms
1	ZDB-GENE-060512-359	Life before LCA of Cellular organisms - cellular organisms
1	ZDB-GENE-060512-98	Life before LCA of Cellular organisms - cellular organisms
1	ZDB-GENE-060518-3	Life before LCA of Cellular organisms - cellular organisms
1	ZDB-GENE-060519-2	Life before LCA of Cellular organisms - cellular organisms
1	ZDB-GENE-060519-23	Life before LCA of Cellular organisms - cellular organisms
1	ZDB-GENE-060519-25	Life before LCA of Cellular organisms - cellular organisms
1	ZDB-GENE-060519-1	Life before LCA of Cellular organisms - cellular organisms
1	ZDB-GENE-060519-40	Life before LCA of Cellular organisms - cellular organisms
1	ZDB-GENE-060519-7	Life before LCA of Cellular organisms - cellular organisms
1	ZDB-GENE-060524-3	Life before LCA of Cellular organisms - cellular organisms
1	ZDB-GENE-060526-100	Life before LCA of Cellular organisms - cellular organisms
1	ZDB-GENE-060526-101	Life before LCA of Cellular organisms - cellular organisms
1	ZDB-GENE-060526-119	Life before LCA of Cellular organisms - cellular organisms
1	ZDB-GENE-060526-124	Life before LCA of Cellular organisms - cellular organisms
1	ZDB-GENE-060526-130	Life before LCA of Cellular organisms - cellular organisms
1	ZDB-GENE-060526-132	Life before LCA of Cellular organisms - cellular organisms
1	ZDB-GENE-060526-136	Life before LCA of Cellular organisms - cellular organisms
1	ZDB-GENE-060526-137	Life before LCA of Cellular organisms - cellular organisms
1	ZDB-GENE-060526-14	Life before LCA of Cellular organisms - cellular organisms
1	ZDB-GENE-060526-144	Life before LCA of Cellular organisms - cellular organisms
1	ZDB-GENE-060526-15	Life before LCA of Cellular organisms - cellular organisms
1	ZDB-GENE-060526-152	Life before LCA of Cellular organisms - cellular organisms
1	ZDB-GENE-060526-16	Life before LCA of Cellular organisms - cellular organisms
1	ZDB-GENE-060526-172	Life before LCA of Cellular organisms - cellular organisms
1	ZDB-GENE-060526-177	Life before LCA of Cellular organisms - cellular organisms
1	ZDB-GENE-060526-182	Life before LCA of Cellular organisms - cellular organisms
1	ZDB-GENE-060526-195	Life before LCA of Cellular organisms - cellular organisms
1	ZDB-GENE-060526-197	Life before LCA of Cellular organisms - cellular organisms
1	ZDB-GENE-060526-199	Life before LCA of Cellular organisms - cellular organisms
1	ZDB-GENE-060526-21	Life before LCA of Cellular organisms - cellular organisms
1	ZDB-GENE-060526-215	Life before LCA of Cellular organisms - cellular organisms
1	ZDB-GENE-060526-218	Life before LCA of Cellular organisms - cellular organisms
1	ZDB-GENE-060526-232	Life before LCA of Cellular organisms - cellular organisms
1	ZDB-GENE-060526-233	Life before LCA of Cellular organisms - cellular organisms
1	ZDB-GENE-060526-234	Life before LCA of Cellular organisms - cellular organisms
1	ZDB-GENE-060526-229	Life before LCA of Cellular organisms - cellular organisms
1	ZDB-GENE-060526-253	Life before LCA of Cellular organisms - cellular organisms
1	ZDB-GENE-060526-260	Life before LCA of Cellular organisms - cellular organisms
1	ZDB-GENE-060526-263	Life before LCA of Cellular organisms - cellular organisms
1	ZDB-GENE-060526-267	Life before LCA of Cellular organisms - cellular organisms
1	ZDB-GENE-060526-27	Life before LCA of Cellular organisms - cellular organisms
1	ZDB-GENE-060526-273	Life before LCA of Cellular organisms - cellular organisms
1	ZDB-GENE-060526-274	Life before LCA of Cellular organisms - cellular organisms
1	ZDB-GENE-060526-275	Life before LCA of Cellular organisms - cellular organisms
1	ZDB-GENE-060526-28	Life before LCA of Cellular organisms - cellular organisms
1	ZDB-GENE-060526-284	Life before LCA of Cellular organisms - cellular organisms
1	ZDB-GENE-060526-29	Life before LCA of Cellular organisms - cellular organisms
1	ZDB-GENE-060526-290	Life before LCA of Cellular organisms - cellular organisms
1	ZDB-GENE-060526-307	Life before LCA of Cellular organisms - cellular organisms
1	ZDB-GENE-060526-31	Life before LCA of Cellular organisms - cellular organisms
1	ZDB-GENE-060526-311	Life before LCA of Cellular organisms - cellular organisms
1	ZDB-GENE-060526-327	Life before LCA of Cellular organisms - cellular organisms
1	ZDB-GENE-060526-328	Life before LCA of Cellular organisms - cellular organisms
1	ZDB-GENE-060526-329	Life before LCA of Cellular organisms - cellular organisms
1	ZDB-GENE-060526-336	Life before LCA of Cellular organisms - cellular organisms
1	ZDB-GENE-060526-340	Life before LCA of Cellular organisms - cellular organisms
1	ZDB-GENE-060526-354	Life before LCA of Cellular organisms - cellular organisms
1	ZDB-GENE-060526-357	Life before LCA of Cellular organisms - cellular organisms
1	ZDB-GENE-060526-366	Life before LCA of Cellular organisms - cellular organisms
1	ZDB-GENE-060526-370	Life before LCA of Cellular organisms - cellular organisms
1	ZDB-GENE-060526-371	Life before LCA of Cellular organisms - cellular organisms
1	ZDB-GENE-060526-375	Life before LCA of Cellular organisms - cellular organisms
1	ZDB-GENE-060526-381	Life before LCA of Cellular organisms - cellular organisms
1	ZDB-GENE-060526-382	Life before LCA of Cellular organisms - cellular organisms
1	ZDB-GENE-060526-4	Life before LCA of Cellular organisms - cellular organisms
1	ZDB-GENE-060526-43	Life before LCA of Cellular organisms - cellular organisms
1	ZDB-GENE-060526-45	Life before LCA of Cellular organisms - cellular organisms
1	ZDB-GENE-060526-47	Life before LCA of Cellular organisms - cellular organisms
1	ZDB-GENE-060526-68	Life before LCA of Cellular organisms - cellular organisms
1	ZDB-GENE-060526-71	Life before LCA of Cellular organisms - cellular organisms
1	ZDB-GENE-060526-74	Life before LCA of Cellular organisms - cellular organisms
1	ZDB-GENE-060526-76	Life before LCA of Cellular organisms - cellular organisms
1	ZDB-GENE-060526-84	Life before LCA of Cellular organisms - cellular organisms
1	ZDB-GENE-061212-3	Life before LCA of Cellular organisms - cellular organisms
1	ZDB-GENE-061214-4	Life before LCA of Cellular organisms - cellular organisms
1	ZDB-GENE-061214-5	Life before LCA of Cellular organisms - cellular organisms
1	ZDB-GENE-061215-104	Life before LCA of Cellular organisms - cellular organisms
1	ZDB-GENE-061215-114	Life before LCA of Cellular organisms - cellular organisms
1	ZDB-GENE-061215-116	Life before LCA of Cellular organisms - cellular organisms
1	ZDB-GENE-061215-118	Life before LCA of Cellular organisms - cellular organisms
1	ZDB-GENE-061215-122	Life before LCA of Cellular organisms - cellular organisms
1	ZDB-GENE-061215-124	Life before LCA of Cellular organisms - cellular organisms
1	ZDB-GENE-061215-126	Life before LCA of Cellular organisms - cellular organisms
1	ZDB-GENE-061215-132	Life before LCA of Cellular organisms - cellular organisms
1	ZDB-GENE-061215-138	Life before LCA of Cellular organisms - cellular organisms
1	ZDB-GENE-061215-144	Life before LCA of Cellular organisms - cellular organisms
1	ZDB-GENE-061215-17	Life before LCA of Cellular organisms - cellular organisms
1	ZDB-GENE-061215-37	Life before LCA of Cellular organisms - cellular organisms
1	ZDB-GENE-061215-46	Life before LCA of Cellular organisms - cellular organisms
1	ZDB-GENE-061215-48	Life before LCA of Cellular organisms - cellular organisms
1	ZDB-GENE-061215-58	Life before LCA of Cellular organisms - cellular organisms
1	ZDB-GENE-061215-62	Life before LCA of Cellular organisms - cellular organisms
1	ZDB-GENE-061215-96	Life before LCA of Cellular organisms - cellular organisms
1	ZDB-GENE-061218-4	Life before LCA of Cellular organisms - cellular organisms
1	ZDB-GENE-061220-10	Life before LCA of Cellular organisms - cellular organisms
1	ZDB-GENE-061220-11	Life before LCA of Cellular organisms - cellular organisms
1	ZDB-GENE-061220-3	Life before LCA of Cellular organisms - cellular organisms
1	ZDB-GENE-061220-4	Life before LCA of Cellular organisms - cellular organisms
1	ZDB-GENE-061220-7	Life before LCA of Cellular organisms - cellular organisms
1	ZDB-GENE-061220-8	Life before LCA of Cellular organisms - cellular organisms
1	ZDB-GENE-061221-2	Life before LCA of Cellular organisms - cellular organisms
1	ZDB-GENE-061226-1	Life before LCA of Cellular organisms - cellular organisms
1	ZDB-GENE-061226-3	Life before LCA of Cellular organisms - cellular organisms
1	ZDB-GENE-070105-3	Life before LCA of Cellular organisms - cellular organisms
1	ZDB-GENE-070108-2	Life before LCA of Cellular organisms - cellular organisms
1	ZDB-GENE-070112-1002	Life before LCA of Cellular organisms - cellular organisms
1	ZDB-GENE-070112-1022	Life before LCA of Cellular organisms - cellular organisms
1	ZDB-GENE-070112-1062	Life before LCA of Cellular organisms - cellular organisms
1	ZDB-GENE-070112-1132	Life before LCA of Cellular organisms - cellular organisms
1	ZDB-GENE-070112-1152	Life before LCA of Cellular organisms - cellular organisms
1	ZDB-GENE-070112-1202	Life before LCA of Cellular organisms - cellular organisms
1	ZDB-GENE-070112-1102	Life before LCA of Cellular organisms - cellular organisms
1	ZDB-GENE-070112-1242	Life before LCA of Cellular organisms - cellular organisms
1	ZDB-GENE-070112-1282	Life before LCA of Cellular organisms - cellular organisms
1	ZDB-GENE-070112-1332	Life before LCA of Cellular organisms - cellular organisms
1	ZDB-GENE-070112-1372	Life before LCA of Cellular organisms - cellular organisms
1	ZDB-GENE-070112-1462	Life before LCA of Cellular organisms - cellular organisms
1	ZDB-GENE-070112-1472	Life before LCA of Cellular organisms - cellular organisms
1	ZDB-GENE-070112-1522	Life before LCA of Cellular organisms - cellular organisms
1	ZDB-GENE-070112-1492	Life before LCA of Cellular organisms - cellular organisms
1	ZDB-GENE-070112-172	Life before LCA of Cellular organisms - cellular organisms
1	ZDB-GENE-070112-1762	Life before LCA of Cellular organisms - cellular organisms
1	ZDB-GENE-070112-1782	Life before LCA of Cellular organisms - cellular organisms
1	ZDB-GENE-070112-1802	Life before LCA of Cellular organisms - cellular organisms
1	ZDB-GENE-070112-1812	Life before LCA of Cellular organisms - cellular organisms
1	ZDB-GENE-070112-1822	Life before LCA of Cellular organisms - cellular organisms
1	ZDB-GENE-070112-1872	Life before LCA of Cellular organisms - cellular organisms
1	ZDB-GENE-070112-1892	Life before LCA of Cellular organisms - cellular organisms
1	ZDB-GENE-070112-2002	Life before LCA of Cellular organisms - cellular organisms
1	ZDB-GENE-070112-2012	Life before LCA of Cellular organisms - cellular organisms
1	ZDB-GENE-070112-1952	Life before LCA of Cellular organisms - cellular organisms
1	ZDB-GENE-070112-1972	Life before LCA of Cellular organisms - cellular organisms
1	ZDB-GENE-070112-2062	Life before LCA of Cellular organisms - cellular organisms
1	ZDB-GENE-070112-2112	Life before LCA of Cellular organisms - cellular organisms
1	ZDB-GENE-070112-2152	Life before LCA of Cellular organisms - cellular organisms
1	ZDB-GENE-070112-2182	Life before LCA of Cellular organisms - cellular organisms
1	ZDB-GENE-070112-2192	Life before LCA of Cellular organisms - cellular organisms
1	ZDB-GENE-070112-2212	Life before LCA of Cellular organisms - cellular organisms
1	ZDB-GENE-070112-2222	Life before LCA of Cellular organisms - cellular organisms
1	ZDB-GENE-070112-2242	Life before LCA of Cellular organisms - cellular organisms
1	ZDB-GENE-070112-2262	Life before LCA of Cellular organisms - cellular organisms
1	ZDB-GENE-070112-2282	Life before LCA of Cellular organisms - cellular organisms
1	ZDB-GENE-070112-2292	Life before LCA of Cellular organisms - cellular organisms
1	ZDB-GENE-070112-2332	Life before LCA of Cellular organisms - cellular organisms
1	ZDB-GENE-070112-2362	Life before LCA of Cellular organisms - cellular organisms
1	ZDB-GENE-070112-272	Life before LCA of Cellular organisms - cellular organisms
1	ZDB-GENE-070112-282	Life before LCA of Cellular organisms - cellular organisms
1	ZDB-GENE-070112-342	Life before LCA of Cellular organisms - cellular organisms
1	ZDB-GENE-070112-412	Life before LCA of Cellular organisms - cellular organisms
1	ZDB-GENE-070112-472	Life before LCA of Cellular organisms - cellular organisms
1	ZDB-GENE-070112-482	Life before LCA of Cellular organisms - cellular organisms
1	ZDB-GENE-070112-532	Life before LCA of Cellular organisms - cellular organisms
1	ZDB-GENE-070112-632	Life before LCA of Cellular organisms - cellular organisms
1	ZDB-GENE-070112-602	Life before LCA of Cellular organisms - cellular organisms
1	ZDB-GENE-070112-892	Life before LCA of Cellular organisms - cellular organisms
1	ZDB-GENE-070112-932	Life before LCA of Cellular organisms - cellular organisms
1	ZDB-GENE-070112-982	Life before LCA of Cellular organisms - cellular organisms
1	ZDB-GENE-070112-992	Life before LCA of Cellular organisms - cellular organisms
1	ZDB-GENE-070115-1	Life before LCA of Cellular organisms - cellular organisms
1	ZDB-GENE-070116-1	Life before LCA of Cellular organisms - cellular organisms
1	ZDB-GENE-070117-2066	Life before LCA of Cellular organisms - cellular organisms
1	ZDB-GENE-070122-3	Life before LCA of Cellular organisms - cellular organisms
1	ZDB-GENE-070122-4	Life before LCA of Cellular organisms - cellular organisms
1	ZDB-GENE-070202-1	Life before LCA of Cellular organisms - cellular organisms
1	ZDB-GENE-070202-2	Life before LCA of Cellular organisms - cellular organisms
1	ZDB-GENE-070202-3	Life before LCA of Cellular organisms - cellular organisms
1	ZDB-GENE-070202-4	Life before LCA of Cellular organisms - cellular organisms
1	ZDB-GENE-070202-5	Life before LCA of Cellular organisms - cellular organisms
1	ZDB-GENE-070202-6	Life before LCA of Cellular organisms - cellular organisms
1	ZDB-GENE-070202-7	Life before LCA of Cellular organisms - cellular organisms
1	ZDB-GENE-070202-8	Life before LCA of Cellular organisms - cellular organisms
1	ZDB-GENE-070202-9	Life before LCA of Cellular organisms - cellular organisms
1	ZDB-GENE-070127-1	Life before LCA of Cellular organisms - cellular organisms
1	ZDB-GENE-070127-4	Life before LCA of Cellular organisms - cellular organisms
1	ZDB-GENE-070129-1	Life before LCA of Cellular organisms - cellular organisms
1	ZDB-GENE-070206-11	Life before LCA of Cellular organisms - cellular organisms
1	ZDB-GENE-070209-119	Life before LCA of Cellular organisms - cellular organisms
1	ZDB-GENE-070209-131	Life before LCA of Cellular organisms - cellular organisms
1	ZDB-GENE-070209-134	Life before LCA of Cellular organisms - cellular organisms
1	ZDB-GENE-070209-137	Life before LCA of Cellular organisms - cellular organisms
1	ZDB-GENE-070209-167	Life before LCA of Cellular organisms - cellular organisms
1	ZDB-GENE-070209-191	Life before LCA of Cellular organisms - cellular organisms
1	ZDB-GENE-070209-226	Life before LCA of Cellular organisms - cellular organisms
1	ZDB-GENE-070209-23	Life before LCA of Cellular organisms - cellular organisms
1	ZDB-GENE-070209-241	Life before LCA of Cellular organisms - cellular organisms
1	ZDB-GENE-070209-253	Life before LCA of Cellular organisms - cellular organisms
1	ZDB-GENE-070209-262	Life before LCA of Cellular organisms - cellular organisms
1	ZDB-GENE-070209-274	Life before LCA of Cellular organisms - cellular organisms
1	ZDB-GENE-070209-277	Life before LCA of Cellular organisms - cellular organisms
1	ZDB-GENE-070209-286	Life before LCA of Cellular organisms - cellular organisms
1	ZDB-GENE-070209-29	Life before LCA of Cellular organisms - cellular organisms
1	ZDB-GENE-070209-292	Life before LCA of Cellular organisms - cellular organisms
1	ZDB-GENE-070209-32	Life before LCA of Cellular organisms - cellular organisms
1	ZDB-GENE-070209-47	Life before LCA of Cellular organisms - cellular organisms
1	ZDB-GENE-070209-68	Life before LCA of Cellular organisms - cellular organisms
1	ZDB-GENE-070209-74	Life before LCA of Cellular organisms - cellular organisms
1	ZDB-GENE-070209-95	Life before LCA of Cellular organisms - cellular organisms
1	ZDB-GENE-070212-1	Life before LCA of Cellular organisms - cellular organisms
1	ZDB-GENE-070212-2	Life before LCA of Cellular organisms - cellular organisms
1	ZDB-GENE-070222-1	Life before LCA of Cellular organisms - cellular organisms
1	ZDB-GENE-070222-3	Life before LCA of Cellular organisms - cellular organisms
1	ZDB-GENE-070226-1	Life before LCA of Cellular organisms - cellular organisms
1	ZDB-GENE-070228-1	Life before LCA of Cellular organisms - cellular organisms
1	ZDB-GENE-070228-2	Life before LCA of Cellular organisms - cellular organisms
1	ZDB-GENE-070216-3	Life before LCA of Cellular organisms - cellular organisms
1	ZDB-GENE-070308-1	Life before LCA of Cellular organisms - cellular organisms
1	ZDB-GENE-070323-1	Life before LCA of Cellular organisms - cellular organisms
1	ZDB-GENE-070326-1	Life before LCA of Cellular organisms - cellular organisms
1	ZDB-GENE-070326-2	Life before LCA of Cellular organisms - cellular organisms
1	ZDB-GENE-070327-1	Life before LCA of Cellular organisms - cellular organisms
1	ZDB-GENE-070402-1	Life before LCA of Cellular organisms - cellular organisms
1	ZDB-GENE-070402-2	Life before LCA of Cellular organisms - cellular organisms
1	ZDB-GENE-070912-462	Life before LCA of Cellular organisms - cellular organisms
1	ZDB-GENE-070912-463	Life before LCA of Cellular organisms - cellular organisms
1	ZDB-GENE-070912-464	Life before LCA of Cellular organisms - cellular organisms
1	ZDB-GENE-070912-465	Life before LCA of Cellular organisms - cellular organisms
1	ZDB-GENE-070912-470	Life before LCA of Cellular organisms - cellular organisms
1	ZDB-GENE-070912-471	Life before LCA of Cellular organisms - cellular organisms
1	ZDB-GENE-070912-472	Life before LCA of Cellular organisms - cellular organisms
1	ZDB-GENE-070912-473	Life before LCA of Cellular organisms - cellular organisms
1	ZDB-GENE-070912-478	Life before LCA of Cellular organisms - cellular organisms
1	ZDB-GENE-070912-481	Life before LCA of Cellular organisms - cellular organisms
1	ZDB-GENE-070912-499	Life before LCA of Cellular organisms - cellular organisms
1	ZDB-GENE-070912-5	Life before LCA of Cellular organisms - cellular organisms
1	ZDB-GENE-070912-50	Life before LCA of Cellular organisms - cellular organisms
1	ZDB-GENE-070912-508	Life before LCA of Cellular organisms - cellular organisms
1	ZDB-GENE-070912-490	Life before LCA of Cellular organisms - cellular organisms
1	ZDB-GENE-070912-515	Life before LCA of Cellular organisms - cellular organisms
1	ZDB-GENE-070912-517	Life before LCA of Cellular organisms - cellular organisms
1	ZDB-GENE-070912-519	Life before LCA of Cellular organisms - cellular organisms
1	ZDB-GENE-070912-525	Life before LCA of Cellular organisms - cellular organisms
1	ZDB-GENE-070912-527	Life before LCA of Cellular organisms - cellular organisms
1	ZDB-GENE-070912-53	Life before LCA of Cellular organisms - cellular organisms
1	ZDB-GENE-070912-523	Life before LCA of Cellular organisms - cellular organisms
1	ZDB-GENE-070912-531	Life before LCA of Cellular organisms - cellular organisms
1	ZDB-GENE-070912-536	Life before LCA of Cellular organisms - cellular organisms
1	ZDB-GENE-070912-537	Life before LCA of Cellular organisms - cellular organisms
1	ZDB-GENE-070912-539	Life before LCA of Cellular organisms - cellular organisms
1	ZDB-GENE-070912-541	Life before LCA of Cellular organisms - cellular organisms
1	ZDB-GENE-070912-542	Life before LCA of Cellular organisms - cellular organisms
1	ZDB-GENE-070912-551	Life before LCA of Cellular organisms - cellular organisms
1	ZDB-GENE-070912-552	Life before LCA of Cellular organisms - cellular organisms
1	ZDB-GENE-070912-55	Life before LCA of Cellular organisms - cellular organisms
1	ZDB-GENE-070912-560	Life before LCA of Cellular organisms - cellular organisms
1	ZDB-GENE-070912-561	Life before LCA of Cellular organisms - cellular organisms
1	ZDB-GENE-070912-563	Life before LCA of Cellular organisms - cellular organisms
1	ZDB-GENE-070912-564	Life before LCA of Cellular organisms - cellular organisms
1	ZDB-GENE-070912-566	Life before LCA of Cellular organisms - cellular organisms
1	ZDB-GENE-070912-567	Life before LCA of Cellular organisms - cellular organisms
1	ZDB-GENE-070912-569	Life before LCA of Cellular organisms - cellular organisms
1	ZDB-GENE-070912-575	Life before LCA of Cellular organisms - cellular organisms
1	ZDB-GENE-070912-578	Life before LCA of Cellular organisms - cellular organisms
1	ZDB-GENE-070912-579	Life before LCA of Cellular organisms - cellular organisms
1	ZDB-GENE-070912-582	Life before LCA of Cellular organisms - cellular organisms
1	ZDB-GENE-070912-584	Life before LCA of Cellular organisms - cellular organisms
1	ZDB-GENE-070912-589	Life before LCA of Cellular organisms - cellular organisms
1	ZDB-GENE-070912-590	Life before LCA of Cellular organisms - cellular organisms
1	ZDB-GENE-070912-60	Life before LCA of Cellular organisms - cellular organisms
1	ZDB-GENE-070912-602	Life before LCA of Cellular organisms - cellular organisms
1	ZDB-GENE-070912-605	Life before LCA of Cellular organisms - cellular organisms
1	ZDB-GENE-070912-611	Life before LCA of Cellular organisms - cellular organisms
1	ZDB-GENE-070912-607	Life before LCA of Cellular organisms - cellular organisms
1	ZDB-GENE-070912-617	Life before LCA of Cellular organisms - cellular organisms
1	ZDB-GENE-070912-620	Life before LCA of Cellular organisms - cellular organisms
1	ZDB-GENE-070912-634	Life before LCA of Cellular organisms - cellular organisms
1	ZDB-GENE-070912-673	Life before LCA of Cellular organisms - cellular organisms
1	ZDB-GENE-070912-696	Life before LCA of Cellular organisms - cellular organisms
1	ZDB-GENE-070912-699	Life before LCA of Cellular organisms - cellular organisms
1	ZDB-GENE-070912-7	Life before LCA of Cellular organisms - cellular organisms
1	ZDB-GENE-070912-70	Life before LCA of Cellular organisms - cellular organisms
1	ZDB-GENE-070912-703	Life before LCA of Cellular organisms - cellular organisms
1	ZDB-GENE-070912-704	Life before LCA of Cellular organisms - cellular organisms
1	ZDB-GENE-070912-689	Life before LCA of Cellular organisms - cellular organisms
1	ZDB-GENE-070912-690	Life before LCA of Cellular organisms - cellular organisms
1	ZDB-GENE-070912-691	Life before LCA of Cellular organisms - cellular organisms
1	ZDB-GENE-070912-714	Life before LCA of Cellular organisms - cellular organisms
1	ZDB-GENE-070912-719	Life before LCA of Cellular organisms - cellular organisms
1	ZDB-GENE-070912-83	Life before LCA of Cellular organisms - cellular organisms
1	ZDB-GENE-070912-84	Life before LCA of Cellular organisms - cellular organisms
1	ZDB-GENE-070917-3	Life before LCA of Cellular organisms - cellular organisms
1	ZDB-GENE-070922-1	Life before LCA of Cellular organisms - cellular organisms
1	ZDB-GENE-070928-15	Life before LCA of Cellular organisms - cellular organisms
1	ZDB-GENE-070928-17	Life before LCA of Cellular organisms - cellular organisms
1	ZDB-GENE-070928-19	Life before LCA of Cellular organisms - cellular organisms
1	ZDB-GENE-070928-29	Life before LCA of Cellular organisms - cellular organisms
1	ZDB-GENE-070928-3	Life before LCA of Cellular organisms - cellular organisms
1	ZDB-GENE-070928-31	Life before LCA of Cellular organisms - cellular organisms
1	ZDB-GENE-070928-32	Life before LCA of Cellular organisms - cellular organisms
1	ZDB-GENE-070928-36	Life before LCA of Cellular organisms - cellular organisms
1	ZDB-GENE-070928-38	Life before LCA of Cellular organisms - cellular organisms
1	ZDB-GENE-070928-4	Life before LCA of Cellular organisms - cellular organisms
1	ZDB-GENE-070928-41	Life before LCA of Cellular organisms - cellular organisms
1	ZDB-GENE-070928-42	Life before LCA of Cellular organisms - cellular organisms
1	ZDB-GENE-070928-44	Life before LCA of Cellular organisms - cellular organisms
1	ZDB-GENE-070928-5	Life before LCA of Cellular organisms - cellular organisms
1	ZDB-GENE-071002-1	Life before LCA of Cellular organisms - cellular organisms
1	ZDB-GENE-071003-2	Life before LCA of Cellular organisms - cellular organisms
1	ZDB-GENE-071003-3	Life before LCA of Cellular organisms - cellular organisms
1	ZDB-GENE-071004-109	Life before LCA of Cellular organisms - cellular organisms
1	ZDB-GENE-071004-116	Life before LCA of Cellular organisms - cellular organisms
1	ZDB-GENE-071004-17	Life before LCA of Cellular organisms - cellular organisms
1	ZDB-GENE-071004-21	Life before LCA of Cellular organisms - cellular organisms
1	ZDB-GENE-071004-33	Life before LCA of Cellular organisms - cellular organisms
1	ZDB-GENE-071004-34	Life before LCA of Cellular organisms - cellular organisms
1	ZDB-GENE-071004-42	Life before LCA of Cellular organisms - cellular organisms
1	ZDB-GENE-071004-44	Life before LCA of Cellular organisms - cellular organisms
1	ZDB-GENE-071004-45	Life before LCA of Cellular organisms - cellular organisms
1	ZDB-GENE-071004-47	Life before LCA of Cellular organisms - cellular organisms
1	ZDB-GENE-071004-48	Life before LCA of Cellular organisms - cellular organisms
1	ZDB-GENE-071004-49	Life before LCA of Cellular organisms - cellular organisms
1	ZDB-GENE-071004-50	Life before LCA of Cellular organisms - cellular organisms
1	ZDB-GENE-071004-57	Life before LCA of Cellular organisms - cellular organisms
1	ZDB-GENE-071004-6	Life before LCA of Cellular organisms - cellular organisms
1	ZDB-GENE-071004-64	Life before LCA of Cellular organisms - cellular organisms
1	ZDB-GENE-071004-65	Life before LCA of Cellular organisms - cellular organisms
1	ZDB-GENE-071004-68	Life before LCA of Cellular organisms - cellular organisms
1	ZDB-GENE-071004-74	Life before LCA of Cellular organisms - cellular organisms
1	ZDB-GENE-071004-76	Life before LCA of Cellular organisms - cellular organisms
1	ZDB-GENE-071004-82	Life before LCA of Cellular organisms - cellular organisms
1	ZDB-GENE-071004-84	Life before LCA of Cellular organisms - cellular organisms
1	ZDB-GENE-071004-86	Life before LCA of Cellular organisms - cellular organisms
1	ZDB-GENE-071004-97	Life before LCA of Cellular organisms - cellular organisms
1	ZDB-GENE-071004-98	Life before LCA of Cellular organisms - cellular organisms
1	ZDB-GENE-071005-2	Life before LCA of Cellular organisms - cellular organisms
1	ZDB-GENE-071008-2	Life before LCA of Cellular organisms - cellular organisms
1	ZDB-GENE-071008-3	Life before LCA of Cellular organisms - cellular organisms
1	ZDB-GENE-071009-3	Life before LCA of Cellular organisms - cellular organisms
1	ZDB-GENE-071009-4	Life before LCA of Cellular organisms - cellular organisms
1	ZDB-GENE-071009-5	Life before LCA of Cellular organisms - cellular organisms
1	ZDB-GENE-071009-6	Life before LCA of Cellular organisms - cellular organisms
1	ZDB-GENE-071012-1	Life before LCA of Cellular organisms - cellular organisms
1	ZDB-GENE-071015-2	Life before LCA of Cellular organisms - cellular organisms
1	ZDB-GENE-071015-4	Life before LCA of Cellular organisms - cellular organisms
1	ZDB-GENE-071016-3	Life before LCA of Cellular organisms - cellular organisms
1	ZDB-GENE-071016-4	Life before LCA of Cellular organisms - cellular organisms
1	ZDB-GENE-071018-1	Life before LCA of Cellular organisms - cellular organisms
1	ZDB-GENE-071009-1	Life before LCA of Cellular organisms - cellular organisms
1	ZDB-GENE-071022-2	Life before LCA of Cellular organisms - cellular organisms
1	ZDB-GENE-071024-2	Life before LCA of Cellular organisms - cellular organisms
1	ZDB-GENE-071030-1	Life before LCA of Cellular organisms - cellular organisms
1	ZDB-GENE-071113-1	Life before LCA of Cellular organisms - cellular organisms
1	ZDB-GENE-071115-1	Life before LCA of Cellular organisms - cellular organisms
1	ZDB-GENE-071115-2	Life before LCA of Cellular organisms - cellular organisms
1	ZDB-GENE-071115-4	Life before LCA of Cellular organisms - cellular organisms
1	ZDB-GENE-071116-4	Life before LCA of Cellular organisms - cellular organisms
1	ZDB-GENE-071116-5	Life before LCA of Cellular organisms - cellular organisms
1	ZDB-GENE-071116-6	Life before LCA of Cellular organisms - cellular organisms
1	ZDB-GENE-071119-1	Life before LCA of Cellular organisms - cellular organisms
1	ZDB-GENE-071119-6	Life before LCA of Cellular organisms - cellular organisms
1	ZDB-GENE-071125-1	Life before LCA of Cellular organisms - cellular organisms
1	ZDB-GENE-071126-1	Life before LCA of Cellular organisms - cellular organisms
1	ZDB-GENE-071119-3	Life before LCA of Cellular organisms - cellular organisms
1	ZDB-GENE-071203-2	Life before LCA of Cellular organisms - cellular organisms
1	ZDB-GENE-081104-306	Life before LCA of Cellular organisms - cellular organisms
1	ZDB-GENE-081104-313	Life before LCA of Cellular organisms - cellular organisms
1	ZDB-GENE-081104-32	Life before LCA of Cellular organisms - cellular organisms
1	ZDB-GENE-081104-321	Life before LCA of Cellular organisms - cellular organisms
1	ZDB-GENE-081104-34	Life before LCA of Cellular organisms - cellular organisms
1	ZDB-GENE-081104-341	Life before LCA of Cellular organisms - cellular organisms
1	ZDB-GENE-081104-347	Life before LCA of Cellular organisms - cellular organisms
1	ZDB-GENE-081104-348	Life before LCA of Cellular organisms - cellular organisms
1	ZDB-GENE-081104-350	Life before LCA of Cellular organisms - cellular organisms
1	ZDB-GENE-081104-354	Life before LCA of Cellular organisms - cellular organisms
1	ZDB-GENE-081104-363	Life before LCA of Cellular organisms - cellular organisms
1	ZDB-GENE-081104-368	Life before LCA of Cellular organisms - cellular organisms
1	ZDB-GENE-081104-370	Life before LCA of Cellular organisms - cellular organisms
1	ZDB-GENE-081104-371	Life before LCA of Cellular organisms - cellular organisms
1	ZDB-GENE-081104-372	Life before LCA of Cellular organisms - cellular organisms
1	ZDB-GENE-081104-373	Life before LCA of Cellular organisms - cellular organisms
1	ZDB-GENE-081104-374	Life before LCA of Cellular organisms - cellular organisms
1	ZDB-GENE-081104-38	Life before LCA of Cellular organisms - cellular organisms
1	ZDB-GENE-081104-380	Life before LCA of Cellular organisms - cellular organisms
1	ZDB-GENE-081104-385	Life before LCA of Cellular organisms - cellular organisms
1	ZDB-GENE-081104-391	Life before LCA of Cellular organisms - cellular organisms
1	ZDB-GENE-081104-396	Life before LCA of Cellular organisms - cellular organisms
1	ZDB-GENE-081104-397	Life before LCA of Cellular organisms - cellular organisms
1	ZDB-GENE-081104-398	Life before LCA of Cellular organisms - cellular organisms
1	ZDB-GENE-081104-399	Life before LCA of Cellular organisms - cellular organisms
1	ZDB-GENE-081104-400	Life before LCA of Cellular organisms - cellular organisms
1	ZDB-GENE-081104-42	Life before LCA of Cellular organisms - cellular organisms
1	ZDB-GENE-081104-426	Life before LCA of Cellular organisms - cellular organisms
1	ZDB-GENE-081104-427	Life before LCA of Cellular organisms - cellular organisms
1	ZDB-GENE-081104-428	Life before LCA of Cellular organisms - cellular organisms
1	ZDB-GENE-081104-429	Life before LCA of Cellular organisms - cellular organisms
1	ZDB-GENE-081104-432	Life before LCA of Cellular organisms - cellular organisms
1	ZDB-GENE-081104-434	Life before LCA of Cellular organisms - cellular organisms
1	ZDB-GENE-081104-436	Life before LCA of Cellular organisms - cellular organisms
1	ZDB-GENE-081104-437	Life before LCA of Cellular organisms - cellular organisms
1	ZDB-GENE-081104-438	Life before LCA of Cellular organisms - cellular organisms
1	ZDB-GENE-081104-439	Life before LCA of Cellular organisms - cellular organisms
1	ZDB-GENE-081104-442	Life before LCA of Cellular organisms - cellular organisms
1	ZDB-GENE-081104-447	Life before LCA of Cellular organisms - cellular organisms
1	ZDB-GENE-081104-450	Life before LCA of Cellular organisms - cellular organisms
1	ZDB-GENE-081104-458	Life before LCA of Cellular organisms - cellular organisms
1	ZDB-GENE-081104-49	Life before LCA of Cellular organisms - cellular organisms
1	ZDB-GENE-081104-490	Life before LCA of Cellular organisms - cellular organisms
1	ZDB-GENE-081104-50	Life before LCA of Cellular organisms - cellular organisms
1	ZDB-GENE-081104-500	Life before LCA of Cellular organisms - cellular organisms
1	ZDB-GENE-081104-501	Life before LCA of Cellular organisms - cellular organisms
1	ZDB-GENE-081104-507	Life before LCA of Cellular organisms - cellular organisms
1	ZDB-GENE-081104-510	Life before LCA of Cellular organisms - cellular organisms
1	ZDB-GENE-081104-511	Life before LCA of Cellular organisms - cellular organisms
1	ZDB-GENE-081104-515	Life before LCA of Cellular organisms - cellular organisms
1	ZDB-GENE-081104-517	Life before LCA of Cellular organisms - cellular organisms
1	ZDB-GENE-081104-519	Life before LCA of Cellular organisms - cellular organisms
1	ZDB-GENE-081104-52	Life before LCA of Cellular organisms - cellular organisms
1	ZDB-GENE-081104-505	Life before LCA of Cellular organisms - cellular organisms
1	ZDB-GENE-081104-526	Life before LCA of Cellular organisms - cellular organisms
1	ZDB-GENE-081104-53	Life before LCA of Cellular organisms - cellular organisms
1	ZDB-GENE-081104-54	Life before LCA of Cellular organisms - cellular organisms
1	ZDB-GENE-081104-57	Life before LCA of Cellular organisms - cellular organisms
1	ZDB-GENE-081104-6	Life before LCA of Cellular organisms - cellular organisms
1	ZDB-GENE-081104-7	Life before LCA of Cellular organisms - cellular organisms
1	ZDB-GENE-081104-75	Life before LCA of Cellular organisms - cellular organisms
1	ZDB-GENE-081104-78	Life before LCA of Cellular organisms - cellular organisms
1	ZDB-GENE-081104-8	Life before LCA of Cellular organisms - cellular organisms
1	ZDB-GENE-081104-80	Life before LCA of Cellular organisms - cellular organisms
1	ZDB-GENE-081104-82	Life before LCA of Cellular organisms - cellular organisms
1	ZDB-GENE-081104-83	Life before LCA of Cellular organisms - cellular organisms
1	ZDB-GENE-081104-9	Life before LCA of Cellular organisms - cellular organisms
1	ZDB-GENE-081104-93	Life before LCA of Cellular organisms - cellular organisms
1	ZDB-GENE-081105-100	Life before LCA of Cellular organisms - cellular organisms
1	ZDB-GENE-081105-101	Life before LCA of Cellular organisms - cellular organisms
1	ZDB-GENE-081105-102	Life before LCA of Cellular organisms - cellular organisms
1	ZDB-GENE-081105-104	Life before LCA of Cellular organisms - cellular organisms
1	ZDB-GENE-081105-106	Life before LCA of Cellular organisms - cellular organisms
1	ZDB-GENE-081105-114	Life before LCA of Cellular organisms - cellular organisms
1	ZDB-GENE-081105-116	Life before LCA of Cellular organisms - cellular organisms
1	ZDB-GENE-081105-117	Life before LCA of Cellular organisms - cellular organisms
1	ZDB-GENE-081105-120	Life before LCA of Cellular organisms - cellular organisms
1	ZDB-GENE-081105-124	Life before LCA of Cellular organisms - cellular organisms
1	ZDB-GENE-081105-127	Life before LCA of Cellular organisms - cellular organisms
1	ZDB-GENE-081105-13	Life before LCA of Cellular organisms - cellular organisms
1	ZDB-GENE-081105-130	Life before LCA of Cellular organisms - cellular organisms
1	ZDB-GENE-081105-132	Life before LCA of Cellular organisms - cellular organisms
1	ZDB-GENE-081105-133	Life before LCA of Cellular organisms - cellular organisms
1	ZDB-GENE-081105-136	Life before LCA of Cellular organisms - cellular organisms
1	ZDB-GENE-081105-143	Life before LCA of Cellular organisms - cellular organisms
1	ZDB-GENE-081105-15	Life before LCA of Cellular organisms - cellular organisms
1	ZDB-GENE-081105-157	Life before LCA of Cellular organisms - cellular organisms
1	ZDB-GENE-081105-162	Life before LCA of Cellular organisms - cellular organisms
1	ZDB-GENE-081105-168	Life before LCA of Cellular organisms - cellular organisms
1	ZDB-GENE-081105-169	Life before LCA of Cellular organisms - cellular organisms
1	ZDB-GENE-081105-17	Life before LCA of Cellular organisms - cellular organisms
1	ZDB-GENE-081105-170	Life before LCA of Cellular organisms - cellular organisms
1	ZDB-GENE-081105-173	Life before LCA of Cellular organisms - cellular organisms
1	ZDB-GENE-081105-180	Life before LCA of Cellular organisms - cellular organisms
1	ZDB-GENE-081105-185	Life before LCA of Cellular organisms - cellular organisms
1	ZDB-GENE-081105-187	Life before LCA of Cellular organisms - cellular organisms
1	ZDB-GENE-081105-22	Life before LCA of Cellular organisms - cellular organisms
1	ZDB-GENE-081105-30	Life before LCA of Cellular organisms - cellular organisms
1	ZDB-GENE-081105-33	Life before LCA of Cellular organisms - cellular organisms
1	ZDB-GENE-081105-40	Life before LCA of Cellular organisms - cellular organisms
1	ZDB-GENE-081105-44	Life before LCA of Cellular organisms - cellular organisms
1	ZDB-GENE-081105-47	Life before LCA of Cellular organisms - cellular organisms
1	ZDB-GENE-081105-56	Life before LCA of Cellular organisms - cellular organisms
1	ZDB-GENE-081105-57	Life before LCA of Cellular organisms - cellular organisms
1	ZDB-GENE-081105-61	Life before LCA of Cellular organisms - cellular organisms
1	ZDB-GENE-081105-62	Life before LCA of Cellular organisms - cellular organisms
1	ZDB-GENE-081105-64	Life before LCA of Cellular organisms - cellular organisms
1	ZDB-GENE-081105-66	Life before LCA of Cellular organisms - cellular organisms
1	ZDB-GENE-081105-67	Life before LCA of Cellular organisms - cellular organisms
1	ZDB-GENE-081105-69	Life before LCA of Cellular organisms - cellular organisms
1	ZDB-GENE-081105-7	Life before LCA of Cellular organisms - cellular organisms
1	ZDB-GENE-081105-50	Life before LCA of Cellular organisms - cellular organisms
1	ZDB-GENE-081105-73	Life before LCA of Cellular organisms - cellular organisms
1	ZDB-GENE-081105-79	Life before LCA of Cellular organisms - cellular organisms
1	ZDB-GENE-081105-81	Life before LCA of Cellular organisms - cellular organisms
1	ZDB-GENE-081105-83	Life before LCA of Cellular organisms - cellular organisms
1	ZDB-GENE-081105-88	Life before LCA of Cellular organisms - cellular organisms
1	ZDB-GENE-081105-90	Life before LCA of Cellular organisms - cellular organisms
1	ZDB-GENE-081105-93	Life before LCA of Cellular organisms - cellular organisms
1	ZDB-GENE-081105-95	Life before LCA of Cellular organisms - cellular organisms
1	ZDB-GENE-081107-1	Life before LCA of Cellular organisms - cellular organisms
1	ZDB-GENE-081107-11	Life before LCA of Cellular organisms - cellular organisms
1	ZDB-GENE-081107-17	Life before LCA of Cellular organisms - cellular organisms
1	ZDB-GENE-081107-18	Life before LCA of Cellular organisms - cellular organisms
1	ZDB-GENE-081107-19	Life before LCA of Cellular organisms - cellular organisms
1	ZDB-GENE-081107-28	Life before LCA of Cellular organisms - cellular organisms
1	ZDB-GENE-081107-29	Life before LCA of Cellular organisms - cellular organisms
1	ZDB-GENE-081107-41	Life before LCA of Cellular organisms - cellular organisms
1	ZDB-GENE-081107-5	Life before LCA of Cellular organisms - cellular organisms
1	ZDB-GENE-081107-54	Life before LCA of Cellular organisms - cellular organisms
1	ZDB-GENE-081107-57	Life before LCA of Cellular organisms - cellular organisms
1	ZDB-GENE-081107-62	Life before LCA of Cellular organisms - cellular organisms
1	ZDB-GENE-081112-2	Life before LCA of Cellular organisms - cellular organisms
1	ZDB-GENE-081113-3	Life before LCA of Cellular organisms - cellular organisms
1	ZDB-GENE-081113-4	Life before LCA of Cellular organisms - cellular organisms
1	ZDB-GENE-081113-5	Life before LCA of Cellular organisms - cellular organisms
1	ZDB-GENE-081119-1	Life before LCA of Cellular organisms - cellular organisms
1	ZDB-GENE-081119-3	Life before LCA of Cellular organisms - cellular organisms
1	ZDB-GENE-081119-4	Life before LCA of Cellular organisms - cellular organisms
1	ZDB-GENE-081120-5	Life before LCA of Cellular organisms - cellular organisms
1	ZDB-GENE-980526-76	Life before LCA of Cellular organisms - cellular organisms
1	ZDB-GENE-980526-79	Life before LCA of Cellular organisms - cellular organisms
1	ZDB-GENE-980526-80	Life before LCA of Cellular organisms - cellular organisms
1	ZDB-GENE-990415-10	Life before LCA of Cellular organisms - cellular organisms
1	ZDB-GENE-990415-132	Life before LCA of Cellular organisms - cellular organisms
1	ZDB-GENE-990415-134	Life before LCA of Cellular organisms - cellular organisms
1	ZDB-GENE-990415-140	Life before LCA of Cellular organisms - cellular organisms
1	ZDB-GENE-990415-141	Life before LCA of Cellular organisms - cellular organisms
1	ZDB-GENE-990415-139	Life before LCA of Cellular organisms - cellular organisms
1	ZDB-GENE-990415-160	Life before LCA of Cellular organisms - cellular organisms
1	ZDB-GENE-990415-161	Life before LCA of Cellular organisms - cellular organisms
1	ZDB-GENE-990415-166	Life before LCA of Cellular organisms - cellular organisms
1	ZDB-GENE-990415-171	Life before LCA of Cellular organisms - cellular organisms
1	ZDB-GENE-990415-18	Life before LCA of Cellular organisms - cellular organisms
1	ZDB-GENE-990415-183	Life before LCA of Cellular organisms - cellular organisms
1	ZDB-GENE-990415-215	Life before LCA of Cellular organisms - cellular organisms
1	ZDB-GENE-990415-216	Life before LCA of Cellular organisms - cellular organisms
1	ZDB-GENE-990415-245	Life before LCA of Cellular organisms - cellular organisms
1	ZDB-GENE-990415-246	Life before LCA of Cellular organisms - cellular organisms
1	ZDB-GENE-990415-247	Life before LCA of Cellular organisms - cellular organisms
1	ZDB-GENE-990415-25	Life before LCA of Cellular organisms - cellular organisms
1	ZDB-GENE-990415-257	Life before LCA of Cellular organisms - cellular organisms
1	ZDB-GENE-990415-258	Life before LCA of Cellular organisms - cellular organisms
1	ZDB-GENE-990415-261	Life before LCA of Cellular organisms - cellular organisms
1	ZDB-GENE-990415-262	Life before LCA of Cellular organisms - cellular organisms
1	ZDB-GENE-990415-269	Life before LCA of Cellular organisms - cellular organisms
1	ZDB-GENE-990415-27	Life before LCA of Cellular organisms - cellular organisms
1	ZDB-GENE-990415-272	Life before LCA of Cellular organisms - cellular organisms
1	ZDB-GENE-990415-28	Life before LCA of Cellular organisms - cellular organisms
1	ZDB-GENE-990415-35	Life before LCA of Cellular organisms - cellular organisms
1	ZDB-GENE-990415-36	Life before LCA of Cellular organisms - cellular organisms
1	ZDB-GENE-990415-37	Life before LCA of Cellular organisms - cellular organisms
1	ZDB-GENE-990415-41	Life before LCA of Cellular organisms - cellular organisms
1	ZDB-GENE-990415-43	Life before LCA of Cellular organisms - cellular organisms
1	ZDB-GENE-990415-44	Life before LCA of Cellular organisms - cellular organisms
1	ZDB-GENE-990415-31	Life before LCA of Cellular organisms - cellular organisms
1	ZDB-GENE-990415-52	Life before LCA of Cellular organisms - cellular organisms
1	ZDB-GENE-990415-58	Life before LCA of Cellular organisms - cellular organisms
1	ZDB-GENE-990415-60	Life before LCA of Cellular organisms - cellular organisms
1	ZDB-GENE-990415-61	Life before LCA of Cellular organisms - cellular organisms
1	ZDB-GENE-990415-62	Life before LCA of Cellular organisms - cellular organisms
1	ZDB-GENE-990415-63	Life before LCA of Cellular organisms - cellular organisms
1	ZDB-GENE-990415-65	Life before LCA of Cellular organisms - cellular organisms
1	ZDB-GENE-990415-55	Life before LCA of Cellular organisms - cellular organisms
1	ZDB-GENE-990415-56	Life before LCA of Cellular organisms - cellular organisms
1	ZDB-GENE-990415-73	Life before LCA of Cellular organisms - cellular organisms
1	ZDB-GENE-990415-88	Life before LCA of Cellular organisms - cellular organisms
1	ZDB-GENE-990415-89	Life before LCA of Cellular organisms - cellular organisms
1	ZDB-GENE-990415-9	Life before LCA of Cellular organisms - cellular organisms
1	ZDB-GENE-990415-91	Life before LCA of Cellular organisms - cellular organisms
1	ZDB-GENE-990415-92	Life before LCA of Cellular organisms - cellular organisms
1	ZDB-GENE-990415-93	Life before LCA of Cellular organisms - cellular organisms
1	ZDB-GENE-990415-94	Life before LCA of Cellular organisms - cellular organisms
1	ZDB-GENE-990415-95	Life before LCA of Cellular organisms - cellular organisms
1	ZDB-GENE-990415-85	Life before LCA of Cellular organisms - cellular organisms
1	ZDB-GENE-990415-86	Life before LCA of Cellular organisms - cellular organisms
1	ZDB-GENE-990603-11	Life before LCA of Cellular organisms - cellular organisms
1	ZDB-GENE-990603-5	Life before LCA of Cellular organisms - cellular organisms
1	ZDB-GENE-990603-6	Life before LCA of Cellular organisms - cellular organisms
1	ZDB-GENE-990621-5	Life before LCA of Cellular organisms - cellular organisms
1	ZDB-GENE-990630-14	Life before LCA of Cellular organisms - cellular organisms
1	ZDB-GENE-990706-2	Life before LCA of Cellular organisms - cellular organisms
1	ZDB-GENE-990706-3	Life before LCA of Cellular organisms - cellular organisms
1	ZDB-GENE-990630-12	Life before LCA of Cellular organisms - cellular organisms
1	ZDB-GENE-990712-11	Life before LCA of Cellular organisms - cellular organisms
1	ZDB-GENE-990712-15	Life before LCA of Cellular organisms - cellular organisms
1	ZDB-GENE-990714-13	Life before LCA of Cellular organisms - cellular organisms
1	ZDB-GENE-990714-15	Life before LCA of Cellular organisms - cellular organisms
1	ZDB-GENE-990714-22	Life before LCA of Cellular organisms - cellular organisms
1	ZDB-GENE-990714-24	Life before LCA of Cellular organisms - cellular organisms
1	ZDB-GENE-990714-3	Life before LCA of Cellular organisms - cellular organisms
1	ZDB-GENE-990714-4	Life before LCA of Cellular organisms - cellular organisms
1	ZDB-GENE-990714-5	Life before LCA of Cellular organisms - cellular organisms
1	ZDB-GENE-990714-19	Life before LCA of Cellular organisms - cellular organisms
1	ZDB-GENE-990714-20	Life before LCA of Cellular organisms - cellular organisms
1	ZDB-GENE-990715-17	Life before LCA of Cellular organisms - cellular organisms
1	ZDB-GENE-990715-18	Life before LCA of Cellular organisms - cellular organisms
1	ZDB-GENE-991019-6	Life before LCA of Cellular organisms - cellular organisms
1	ZDB-GENE-991019-9	Life before LCA of Cellular organisms - cellular organisms
1	ZDB-GENE-991026-3	Life before LCA of Cellular organisms - cellular organisms
1	ZDB-GENE-991026-5	Life before LCA of Cellular organisms - cellular organisms
1	ZDB-GENE-991026-6	Life before LCA of Cellular organisms - cellular organisms
1	ZDB-GENE-991102-14	Life before LCA of Cellular organisms - cellular organisms
1	ZDB-GENE-991102-15	Life before LCA of Cellular organisms - cellular organisms
1	ZDB-GENE-991102-16	Life before LCA of Cellular organisms - cellular organisms
1	ZDB-GENE-991008-17	Life before LCA of Cellular organisms - cellular organisms
1	ZDB-GENE-991008-18	Life before LCA of Cellular organisms - cellular organisms
1	ZDB-GENE-991019-3	Life before LCA of Cellular organisms - cellular organisms
1	ZDB-GENE-991110-20	Life before LCA of Cellular organisms - cellular organisms
1	ZDB-GENE-991111-5	Life before LCA of Cellular organisms - cellular organisms
1	ZDB-GENE-991117-1	Life before LCA of Cellular organisms - cellular organisms
1	ZDB-GENE-991119-2	Life before LCA of Cellular organisms - cellular organisms
1	ZDB-GENE-991209-8	Life before LCA of Cellular organisms - cellular organisms
1	ZDB-GENE-991208-8	Life before LCA of Cellular organisms - cellular organisms
1	ZDB-GENEP-060503-8	Life before LCA of Cellular organisms - cellular organisms
1	ZDB-GENE-030131-1217	Life before LCA of Cellular organisms - cellular organisms
1	ZDB-GENE-030131-1387	Life before LCA of Cellular organisms - cellular organisms
1	ZDB-GENE-030131-169	Life before LCA of Cellular organisms - cellular organisms
1	ZDB-GENE-030131-4226	Life before LCA of Cellular organisms - cellular organisms
1	ZDB-GENE-030131-5457	Life before LCA of Cellular organisms - cellular organisms
1	ZDB-GENE-030131-7478	Life before LCA of Cellular organisms - cellular organisms
1	ZDB-GENE-030131-8828	Life before LCA of Cellular organisms - cellular organisms
1	ZDB-GENE-030427-1	Life before LCA of Cellular organisms - cellular organisms
1	ZDB-GENE-040426-1402	Life before LCA of Cellular organisms - cellular organisms
1	ZDB-GENE-040426-1410	Life before LCA of Cellular organisms - cellular organisms
1	ZDB-GENE-040426-1535	Life before LCA of Cellular organisms - cellular organisms
1	ZDB-GENE-040426-1704	Life before LCA of Cellular organisms - cellular organisms
1	ZDB-GENE-040426-1851	Life before LCA of Cellular organisms - cellular organisms
1	ZDB-GENE-040426-2284	Life before LCA of Cellular organisms - cellular organisms
1	ZDB-GENE-040426-2411	Life before LCA of Cellular organisms - cellular organisms
1	ZDB-GENE-040426-2449	Life before LCA of Cellular organisms - cellular organisms
1	ZDB-GENE-040704-56	Life before LCA of Cellular organisms - cellular organisms
1	ZDB-GENE-040801-35	Life before LCA of Cellular organisms - cellular organisms
1	ZDB-GENE-040901-4	Life before LCA of Cellular organisms - cellular organisms
1	ZDB-GENE-040930-4	Life before LCA of Cellular organisms - cellular organisms
1	ZDB-GENE-041001-43	Life before LCA of Cellular organisms - cellular organisms
1	ZDB-GENE-041014-208	Life before LCA of Cellular organisms - cellular organisms
1	ZDB-GENE-041114-141	Life before LCA of Cellular organisms - cellular organisms
1	ZDB-GENE-050208-115	Life before LCA of Cellular organisms - cellular organisms
1	ZDB-GENE-050211-4	Life before LCA of Cellular organisms - cellular organisms
1	ZDB-GENE-050327-94	Life before LCA of Cellular organisms - cellular organisms
1	ZDB-GENE-050417-465	Life before LCA of Cellular organisms - cellular organisms
1	ZDB-GENE-050417-470	Life before LCA of Cellular organisms - cellular organisms
1	ZDB-GENE-050417-55	Life before LCA of Cellular organisms - cellular organisms
1	ZDB-GENE-050419-180	Life before LCA of Cellular organisms - cellular organisms
1	ZDB-GENE-050522-141	Life before LCA of Cellular organisms - cellular organisms
1	ZDB-GENE-050522-192	Life before LCA of Cellular organisms - cellular organisms
1	ZDB-GENE-061204-4	Life before LCA of Cellular organisms - cellular organisms
1	ZDB-GENE-050522-237	Life before LCA of Cellular organisms - cellular organisms
1	ZDB-GENE-050522-275	Life before LCA of Cellular organisms - cellular organisms
1	ZDB-GENE-050516-11	Life before LCA of Cellular organisms - cellular organisms
1	ZDB-GENE-051120-153	Life before LCA of Cellular organisms - cellular organisms
1	ZDB-GENE-060421-2807	Life before LCA of Cellular organisms - cellular organisms
1	ZDB-GENE-060918-1	Life before LCA of Cellular organisms - cellular organisms
1	ZDB-GENE-060825-214	Life before LCA of Cellular organisms - cellular organisms
1	ZDB-GENE-061215-100	Life before LCA of Cellular organisms - cellular organisms
1	ZDB-GENE-061215-54	Life before LCA of Cellular organisms - cellular organisms
1	ZDB-GENE-061215-78	Life before LCA of Cellular organisms - cellular organisms
1	ZDB-GENE-070424-18	Life before LCA of Cellular organisms - cellular organisms
1	ZDB-GENE-070424-98	Life before LCA of Cellular organisms - cellular organisms
1	ZDB-GENE-021204-1	Life before LCA of Cellular organisms - cellular organisms
1	ZDB-GENE-021206-1	Life before LCA of Cellular organisms - cellular organisms
1	ZDB-GENE-021206-10	Life before LCA of Cellular organisms - cellular organisms
1	ZDB-GENE-021206-11	Life before LCA of Cellular organisms - cellular organisms
1	ZDB-GENE-021206-2	Life before LCA of Cellular organisms - cellular organisms
1	ZDB-GENE-021206-7	Life before LCA of Cellular organisms - cellular organisms
1	ZDB-GENE-021206-9	Life before LCA of Cellular organisms - cellular organisms
1	ZDB-GENE-021209-1	Life before LCA of Cellular organisms - cellular organisms
1	ZDB-GENE-021210-1	Life before LCA of Cellular organisms - cellular organisms
1	ZDB-GENE-021210-2	Life before LCA of Cellular organisms - cellular organisms
1	ZDB-GENE-021210-3	Life before LCA of Cellular organisms - cellular organisms
1	ZDB-GENE-021211-3	Life before LCA of Cellular organisms - cellular organisms
1	ZDB-GENE-021212-1	Life before LCA of Cellular organisms - cellular organisms
1	ZDB-GENE-021211-1	Life before LCA of Cellular organisms - cellular organisms
1	ZDB-GENE-021220-2	Life before LCA of Cellular organisms - cellular organisms
1	ZDB-GENE-021223-1	Life before LCA of Cellular organisms - cellular organisms
1	ZDB-GENE-021226-2	Life before LCA of Cellular organisms - cellular organisms
1	ZDB-GENE-021226-3	Life before LCA of Cellular organisms - cellular organisms
1	ZDB-GENE-021231-3	Life before LCA of Cellular organisms - cellular organisms
1	ZDB-GENE-021231-4	Life before LCA of Cellular organisms - cellular organisms
1	ZDB-GENE-030102-4	Life before LCA of Cellular organisms - cellular organisms
1	ZDB-GENE-030103-2	Life before LCA of Cellular organisms - cellular organisms
1	ZDB-GENE-030109-1	Life before LCA of Cellular organisms - cellular organisms
1	ZDB-GENE-030109-2	Life before LCA of Cellular organisms - cellular organisms
1	ZDB-GENE-030113-2	Life before LCA of Cellular organisms - cellular organisms
1	ZDB-GENE-030114-5	Life before LCA of Cellular organisms - cellular organisms
1	ZDB-GENE-030114-6	Life before LCA of Cellular organisms - cellular organisms
1	ZDB-GENE-030114-7	Life before LCA of Cellular organisms - cellular organisms
1	ZDB-GENE-030114-8	Life before LCA of Cellular organisms - cellular organisms
1	ZDB-GENE-030114-9	Life before LCA of Cellular organisms - cellular organisms
1	ZDB-GENE-030115-1	Life before LCA of Cellular organisms - cellular organisms
1	ZDB-GENE-030115-3	Life before LCA of Cellular organisms - cellular organisms
1	ZDB-GENE-030114-2	Life before LCA of Cellular organisms - cellular organisms
1	ZDB-GENE-030114-3	Life before LCA of Cellular organisms - cellular organisms
1	ZDB-GENE-030121-1	Life before LCA of Cellular organisms - cellular organisms
1	ZDB-GENE-030123-1	Life before LCA of Cellular organisms - cellular organisms
1	ZDB-GENE-030124-2	Life before LCA of Cellular organisms - cellular organisms
1	ZDB-GENE-030131-10018	Life before LCA of Cellular organisms - cellular organisms
1	ZDB-GENE-030131-1007	Life before LCA of Cellular organisms - cellular organisms
1	ZDB-GENE-030131-1016	Life before LCA of Cellular organisms - cellular organisms
1	ZDB-GENE-030131-1028	Life before LCA of Cellular organisms - cellular organisms
1	ZDB-GENE-030131-1030	Life before LCA of Cellular organisms - cellular organisms
1	ZDB-GENE-030131-1058	Life before LCA of Cellular organisms - cellular organisms
1	ZDB-GENE-030131-106	Life before LCA of Cellular organisms - cellular organisms
1	ZDB-GENE-030131-1060	Life before LCA of Cellular organisms - cellular organisms
1	ZDB-GENE-030131-1066	Life before LCA of Cellular organisms - cellular organisms
1	ZDB-GENE-030131-105	Life before LCA of Cellular organisms - cellular organisms
1	ZDB-GENE-030131-1050	Life before LCA of Cellular organisms - cellular organisms
1	ZDB-GENE-030131-1072	Life before LCA of Cellular organisms - cellular organisms
1	ZDB-GENE-030131-108	Life before LCA of Cellular organisms - cellular organisms
1	ZDB-GENE-030131-1091	Life before LCA of Cellular organisms - cellular organisms
1	ZDB-GENE-030131-1092	Life before LCA of Cellular organisms - cellular organisms
1	ZDB-GENE-030131-1096	Life before LCA of Cellular organisms - cellular organisms
1	ZDB-GENE-030131-1097	Life before LCA of Cellular organisms - cellular organisms
1	ZDB-GENE-030131-1098	Life before LCA of Cellular organisms - cellular organisms
1	ZDB-GENE-030131-1132	Life before LCA of Cellular organisms - cellular organisms
1	ZDB-GENE-030131-1135	Life before LCA of Cellular organisms - cellular organisms
1	ZDB-GENE-030131-1140	Life before LCA of Cellular organisms - cellular organisms
1	ZDB-GENE-030131-1144	Life before LCA of Cellular organisms - cellular organisms
1	ZDB-GENE-030131-1171	Life before LCA of Cellular organisms - cellular organisms
1	ZDB-GENE-030131-1173	Life before LCA of Cellular organisms - cellular organisms
1	ZDB-GENE-030131-1187	Life before LCA of Cellular organisms - cellular organisms
1	ZDB-GENE-030131-1188	Life before LCA of Cellular organisms - cellular organisms
1	ZDB-GENE-030131-1190	Life before LCA of Cellular organisms - cellular organisms
1	ZDB-GENE-030131-1201	Life before LCA of Cellular organisms - cellular organisms
1	ZDB-GENE-030131-1205	Life before LCA of Cellular organisms - cellular organisms
1	ZDB-GENE-030131-1213	Life before LCA of Cellular organisms - cellular organisms
1	ZDB-GENE-030131-1216	Life before LCA of Cellular organisms - cellular organisms
1	ZDB-GENE-030131-1226	Life before LCA of Cellular organisms - cellular organisms
1	ZDB-GENE-030131-1233	Life before LCA of Cellular organisms - cellular organisms
1	ZDB-GENE-030131-1238	Life before LCA of Cellular organisms - cellular organisms
1	ZDB-GENE-030131-1247	Life before LCA of Cellular organisms - cellular organisms
1	ZDB-GENE-030131-1249	Life before LCA of Cellular organisms - cellular organisms
1	ZDB-GENE-030131-1253	Life before LCA of Cellular organisms - cellular organisms
1	ZDB-GENE-030131-1257	Life before LCA of Cellular organisms - cellular organisms
1	ZDB-GENE-030131-1259	Life before LCA of Cellular organisms - cellular organisms
1	ZDB-GENE-030131-1262	Life before LCA of Cellular organisms - cellular organisms
1	ZDB-GENE-030131-1263	Life before LCA of Cellular organisms - cellular organisms
1	ZDB-GENE-030131-1264	Life before LCA of Cellular organisms - cellular organisms
1	ZDB-GENE-030131-1269	Life before LCA of Cellular organisms - cellular organisms
1	ZDB-GENE-030131-1291	Life before LCA of Cellular organisms - cellular organisms
1	ZDB-GENE-030131-1301	Life before LCA of Cellular organisms - cellular organisms
1	ZDB-GENE-030131-1319	Life before LCA of Cellular organisms - cellular organisms
1	ZDB-GENE-030131-1342	Life before LCA of Cellular organisms - cellular organisms
1	ZDB-GENE-030131-1346	Life before LCA of Cellular organisms - cellular organisms
1	ZDB-GENE-030131-1334	Life before LCA of Cellular organisms - cellular organisms
1	ZDB-GENE-030131-1368	Life before LCA of Cellular organisms - cellular organisms
1	ZDB-GENE-030131-1378	Life before LCA of Cellular organisms - cellular organisms
1	ZDB-GENE-030131-1380	Life before LCA of Cellular organisms - cellular organisms
1	ZDB-GENE-030131-139	Life before LCA of Cellular organisms - cellular organisms
1	ZDB-GENE-030131-1390	Life before LCA of Cellular organisms - cellular organisms
1	ZDB-GENE-030131-1411	Life before LCA of Cellular organisms - cellular organisms
1	ZDB-GENE-030131-1421	Life before LCA of Cellular organisms - cellular organisms
1	ZDB-GENE-030131-1441	Life before LCA of Cellular organisms - cellular organisms
1	ZDB-GENE-030131-145	Life before LCA of Cellular organisms - cellular organisms
1	ZDB-GENE-030131-1452	Life before LCA of Cellular organisms - cellular organisms
1	ZDB-GENE-030131-1428	Life before LCA of Cellular organisms - cellular organisms
1	ZDB-GENE-030131-1435	Life before LCA of Cellular organisms - cellular organisms
1	ZDB-GENE-030131-1500	Life before LCA of Cellular organisms - cellular organisms
1	ZDB-GENE-030131-1506	Life before LCA of Cellular organisms - cellular organisms
1	ZDB-GENE-030131-1516	Life before LCA of Cellular organisms - cellular organisms
1	ZDB-GENE-030131-1517	Life before LCA of Cellular organisms - cellular organisms
1	ZDB-GENE-030131-1534	Life before LCA of Cellular organisms - cellular organisms
1	ZDB-GENE-030131-1565	Life before LCA of Cellular organisms - cellular organisms
1	ZDB-GENE-030131-1566	Life before LCA of Cellular organisms - cellular organisms
1	ZDB-GENE-030131-158	Life before LCA of Cellular organisms - cellular organisms
1	ZDB-GENE-030131-1582	Life before LCA of Cellular organisms - cellular organisms
1	ZDB-GENE-030131-1583	Life before LCA of Cellular organisms - cellular organisms
1	ZDB-GENE-030131-1528	Life before LCA of Cellular organisms - cellular organisms
1	ZDB-GENE-030131-1531	Life before LCA of Cellular organisms - cellular organisms
1	ZDB-GENE-030131-1647	Life before LCA of Cellular organisms - cellular organisms
1	ZDB-GENE-030131-1665	Life before LCA of Cellular organisms - cellular organisms
1	ZDB-GENE-030131-1673	Life before LCA of Cellular organisms - cellular organisms
1	ZDB-GENE-030131-1677	Life before LCA of Cellular organisms - cellular organisms
1	ZDB-GENE-030131-168	Life before LCA of Cellular organisms - cellular organisms
1	ZDB-GENE-030131-1684	Life before LCA of Cellular organisms - cellular organisms
1	ZDB-GENE-030131-1699	Life before LCA of Cellular organisms - cellular organisms
1	ZDB-GENE-030131-1711	Life before LCA of Cellular organisms - cellular organisms
1	ZDB-GENE-030131-1715	Life before LCA of Cellular organisms - cellular organisms
1	ZDB-GENE-030131-1736	Life before LCA of Cellular organisms - cellular organisms
1	ZDB-GENE-030131-1725	Life before LCA of Cellular organisms - cellular organisms
1	ZDB-GENE-030131-1783	Life before LCA of Cellular organisms - cellular organisms
1	ZDB-GENE-030131-1798	Life before LCA of Cellular organisms - cellular organisms
1	ZDB-GENE-030131-1819	Life before LCA of Cellular organisms - cellular organisms
1	ZDB-GENE-030131-1821	Life before LCA of Cellular organisms - cellular organisms
1	ZDB-GENE-030131-1826	Life before LCA of Cellular organisms - cellular organisms
1	ZDB-GENE-030131-1827	Life before LCA of Cellular organisms - cellular organisms
1	ZDB-GENE-030131-185	Life before LCA of Cellular organisms - cellular organisms
1	ZDB-GENE-030131-1852	Life before LCA of Cellular organisms - cellular organisms
1	ZDB-GENE-030131-1862	Life before LCA of Cellular organisms - cellular organisms
1	ZDB-GENE-030131-1833	Life before LCA of Cellular organisms - cellular organisms
1	ZDB-GENE-030131-1869	Life before LCA of Cellular organisms - cellular organisms
1	ZDB-GENE-030131-1902	Life before LCA of Cellular organisms - cellular organisms
1	ZDB-GENE-030131-1927	Life before LCA of Cellular organisms - cellular organisms
1	ZDB-GENE-030131-1946	Life before LCA of Cellular organisms - cellular organisms
1	ZDB-GENE-030131-1957	Life before LCA of Cellular organisms - cellular organisms
1	ZDB-GENE-030131-6030	Life before LCA of Cellular organisms - cellular organisms
1	ZDB-GENE-030131-6031	Life before LCA of Cellular organisms - cellular organisms
1	ZDB-GENE-030131-6033	Life before LCA of Cellular organisms - cellular organisms
1	ZDB-GENE-030131-6045	Life before LCA of Cellular organisms - cellular organisms
1	ZDB-GENE-030131-6048	Life before LCA of Cellular organisms - cellular organisms
1	ZDB-GENE-030131-6062	Life before LCA of Cellular organisms - cellular organisms
1	ZDB-GENE-030131-6069	Life before LCA of Cellular organisms - cellular organisms
1	ZDB-GENE-030131-6070	Life before LCA of Cellular organisms - cellular organisms
1	ZDB-GENE-030131-6093	Life before LCA of Cellular organisms - cellular organisms
1	ZDB-GENE-030131-6099	Life before LCA of Cellular organisms - cellular organisms
1	ZDB-GENE-030131-6101	Life before LCA of Cellular organisms - cellular organisms
1	ZDB-GENE-030131-6104	Life before LCA of Cellular organisms - cellular organisms
1	ZDB-GENE-030131-611	Life before LCA of Cellular organisms - cellular organisms
1	ZDB-GENE-030131-6117	Life before LCA of Cellular organisms - cellular organisms
1	ZDB-GENE-030131-6134	Life before LCA of Cellular organisms - cellular organisms
1	ZDB-GENE-030131-6127	Life before LCA of Cellular organisms - cellular organisms
1	ZDB-GENE-030131-6129	Life before LCA of Cellular organisms - cellular organisms
1	ZDB-GENE-030131-6140	Life before LCA of Cellular organisms - cellular organisms
1	ZDB-GENE-030131-6142	Life before LCA of Cellular organisms - cellular organisms
1	ZDB-GENE-030131-6151	Life before LCA of Cellular organisms - cellular organisms
1	ZDB-GENE-030131-6152	Life before LCA of Cellular organisms - cellular organisms
1	ZDB-GENE-030131-6154	Life before LCA of Cellular organisms - cellular organisms
1	ZDB-GENE-030131-616	Life before LCA of Cellular organisms - cellular organisms
1	ZDB-GENE-030131-6176	Life before LCA of Cellular organisms - cellular organisms
1	ZDB-GENE-030131-618	Life before LCA of Cellular organisms - cellular organisms
1	ZDB-GENE-030131-6182	Life before LCA of Cellular organisms - cellular organisms
1	ZDB-GENE-030131-6186	Life before LCA of Cellular organisms - cellular organisms
1	ZDB-GENE-030131-6202	Life before LCA of Cellular organisms - cellular organisms
1	ZDB-GENE-030131-6206	Life before LCA of Cellular organisms - cellular organisms
1	ZDB-GENE-030131-6215	Life before LCA of Cellular organisms - cellular organisms
1	ZDB-GENE-030131-6225	Life before LCA of Cellular organisms - cellular organisms
1	ZDB-GENE-030131-6232	Life before LCA of Cellular organisms - cellular organisms
1	ZDB-GENE-030131-6223	Life before LCA of Cellular organisms - cellular organisms
1	ZDB-GENE-030131-6240	Life before LCA of Cellular organisms - cellular organisms
1	ZDB-GENE-030131-6248	Life before LCA of Cellular organisms - cellular organisms
1	ZDB-GENE-030131-6251	Life before LCA of Cellular organisms - cellular organisms
1	ZDB-GENE-030131-6246	Life before LCA of Cellular organisms - cellular organisms
1	ZDB-GENE-030131-6266	Life before LCA of Cellular organisms - cellular organisms
1	ZDB-GENE-030131-6268	Life before LCA of Cellular organisms - cellular organisms
1	ZDB-GENE-030131-6296	Life before LCA of Cellular organisms - cellular organisms
1	ZDB-GENE-030131-6305	Life before LCA of Cellular organisms - cellular organisms
1	ZDB-GENE-030131-6312	Life before LCA of Cellular organisms - cellular organisms
1	ZDB-GENE-030131-6313	Life before LCA of Cellular organisms - cellular organisms
1	ZDB-GENE-030131-6323	Life before LCA of Cellular organisms - cellular organisms
1	ZDB-GENE-030131-6325	Life before LCA of Cellular organisms - cellular organisms
1	ZDB-GENE-030131-6320	Life before LCA of Cellular organisms - cellular organisms
1	ZDB-GENE-030131-6321	Life before LCA of Cellular organisms - cellular organisms
1	ZDB-GENE-030131-6334	Life before LCA of Cellular organisms - cellular organisms
1	ZDB-GENE-030131-6352	Life before LCA of Cellular organisms - cellular organisms
1	ZDB-GENE-030131-6363	Life before LCA of Cellular organisms - cellular organisms
1	ZDB-GENE-030131-6372	Life before LCA of Cellular organisms - cellular organisms
1	ZDB-GENE-030131-638	Life before LCA of Cellular organisms - cellular organisms
1	ZDB-GENE-030131-6387	Life before LCA of Cellular organisms - cellular organisms
1	ZDB-GENE-030131-6428	Life before LCA of Cellular organisms - cellular organisms
1	ZDB-GENE-030131-6445	Life before LCA of Cellular organisms - cellular organisms
1	ZDB-GENE-030131-6414	Life before LCA of Cellular organisms - cellular organisms
1	ZDB-GENE-030131-6458	Life before LCA of Cellular organisms - cellular organisms
1	ZDB-GENE-030131-6461	Life before LCA of Cellular organisms - cellular organisms
1	ZDB-GENE-030131-647	Life before LCA of Cellular organisms - cellular organisms
1	ZDB-GENE-030131-6482	Life before LCA of Cellular organisms - cellular organisms
1	ZDB-GENE-030131-6489	Life before LCA of Cellular organisms - cellular organisms
1	ZDB-GENE-030131-6493	Life before LCA of Cellular organisms - cellular organisms
1	ZDB-GENE-030131-650	Life before LCA of Cellular organisms - cellular organisms
1	ZDB-GENE-030131-6500	Life before LCA of Cellular organisms - cellular organisms
1	ZDB-GENE-030131-6502	Life before LCA of Cellular organisms - cellular organisms
1	ZDB-GENE-030131-6503	Life before LCA of Cellular organisms - cellular organisms
1	ZDB-GENE-030131-6496	Life before LCA of Cellular organisms - cellular organisms
1	ZDB-GENE-030131-6497	Life before LCA of Cellular organisms - cellular organisms
1	ZDB-GENE-030131-6520	Life before LCA of Cellular organisms - cellular organisms
1	ZDB-GENE-030131-6529	Life before LCA of Cellular organisms - cellular organisms
1	ZDB-GENE-030131-6545	Life before LCA of Cellular organisms - cellular organisms
1	ZDB-GENE-030131-6547	Life before LCA of Cellular organisms - cellular organisms
1	ZDB-GENE-030131-6560	Life before LCA of Cellular organisms - cellular organisms
1	ZDB-GENE-030131-657	Life before LCA of Cellular organisms - cellular organisms
1	ZDB-GENE-030131-6577	Life before LCA of Cellular organisms - cellular organisms
1	ZDB-GENE-030131-6598	Life before LCA of Cellular organisms - cellular organisms
1	ZDB-GENE-030131-66	Life before LCA of Cellular organisms - cellular organisms
1	ZDB-GENE-030131-6605	Life before LCA of Cellular organisms - cellular organisms
1	ZDB-GENE-030131-6606	Life before LCA of Cellular organisms - cellular organisms
1	ZDB-GENE-030131-6586	Life before LCA of Cellular organisms - cellular organisms
1	ZDB-GENE-030131-6588	Life before LCA of Cellular organisms - cellular organisms
1	ZDB-GENE-030131-6609	Life before LCA of Cellular organisms - cellular organisms
1	ZDB-GENE-030131-6611	Life before LCA of Cellular organisms - cellular organisms
1	ZDB-GENE-030131-6622	Life before LCA of Cellular organisms - cellular organisms
1	ZDB-GENE-030131-664	Life before LCA of Cellular organisms - cellular organisms
1	ZDB-GENE-030131-6654	Life before LCA of Cellular organisms - cellular organisms
1	ZDB-GENE-030131-6665	Life before LCA of Cellular organisms - cellular organisms
1	ZDB-GENE-030131-667	Life before LCA of Cellular organisms - cellular organisms
1	ZDB-GENE-030131-666	Life before LCA of Cellular organisms - cellular organisms
1	ZDB-GENE-030131-6689	Life before LCA of Cellular organisms - cellular organisms
1	ZDB-GENE-030131-670	Life before LCA of Cellular organisms - cellular organisms
1	ZDB-GENE-030131-6701	Life before LCA of Cellular organisms - cellular organisms
1	ZDB-GENE-030131-6719	Life before LCA of Cellular organisms - cellular organisms
1	ZDB-GENE-030131-6724	Life before LCA of Cellular organisms - cellular organisms
1	ZDB-GENE-030131-683	Life before LCA of Cellular organisms - cellular organisms
1	ZDB-GENE-030131-6837	Life before LCA of Cellular organisms - cellular organisms
1	ZDB-GENE-030131-684	Life before LCA of Cellular organisms - cellular organisms
1	ZDB-GENE-030131-6858	Life before LCA of Cellular organisms - cellular organisms
1	ZDB-GENE-030131-686	Life before LCA of Cellular organisms - cellular organisms
1	ZDB-GENE-030131-6876	Life before LCA of Cellular organisms - cellular organisms
1	ZDB-GENE-030131-688	Life before LCA of Cellular organisms - cellular organisms
1	ZDB-GENE-030131-6896	Life before LCA of Cellular organisms - cellular organisms
1	ZDB-GENE-030131-6898	Life before LCA of Cellular organisms - cellular organisms
1	ZDB-GENE-030131-693	Life before LCA of Cellular organisms - cellular organisms
1	ZDB-GENE-030131-6948	Life before LCA of Cellular organisms - cellular organisms
1	ZDB-GENE-030131-6960	Life before LCA of Cellular organisms - cellular organisms
1	ZDB-GENE-030131-698	Life before LCA of Cellular organisms - cellular organisms
1	ZDB-GENE-030131-6986	Life before LCA of Cellular organisms - cellular organisms
1	ZDB-GENE-030131-7002	Life before LCA of Cellular organisms - cellular organisms
1	ZDB-GENE-030131-7019	Life before LCA of Cellular organisms - cellular organisms
1	ZDB-GENE-030131-7059	Life before LCA of Cellular organisms - cellular organisms
1	ZDB-GENE-030131-7064	Life before LCA of Cellular organisms - cellular organisms
1	ZDB-GENE-030131-7091	Life before LCA of Cellular organisms - cellular organisms
1	ZDB-GENE-030131-7092	Life before LCA of Cellular organisms - cellular organisms
1	ZDB-GENE-030131-7099	Life before LCA of Cellular organisms - cellular organisms
1	ZDB-GENE-030131-7116	Life before LCA of Cellular organisms - cellular organisms
1	ZDB-GENE-030131-7126	Life before LCA of Cellular organisms - cellular organisms
1	ZDB-GENE-030131-713	Life before LCA of Cellular organisms - cellular organisms
1	ZDB-GENE-030131-7145	Life before LCA of Cellular organisms - cellular organisms
1	ZDB-GENE-030131-7158	Life before LCA of Cellular organisms - cellular organisms
1	ZDB-GENE-030131-7169	Life before LCA of Cellular organisms - cellular organisms
1	ZDB-GENE-030131-7171	Life before LCA of Cellular organisms - cellular organisms
1	ZDB-GENE-030131-7172	Life before LCA of Cellular organisms - cellular organisms
1	ZDB-GENE-030131-7205	Life before LCA of Cellular organisms - cellular organisms
1	ZDB-GENE-030131-7209	Life before LCA of Cellular organisms - cellular organisms
1	ZDB-GENE-030131-7269	Life before LCA of Cellular organisms - cellular organisms
1	ZDB-GENE-030131-7275	Life before LCA of Cellular organisms - cellular organisms
1	ZDB-GENE-030131-7276	Life before LCA of Cellular organisms - cellular organisms
1	ZDB-GENE-030131-7279	Life before LCA of Cellular organisms - cellular organisms
1	ZDB-GENE-030131-7282	Life before LCA of Cellular organisms - cellular organisms
1	ZDB-GENE-030131-7291	Life before LCA of Cellular organisms - cellular organisms
1	ZDB-GENE-030131-7293	Life before LCA of Cellular organisms - cellular organisms
1	ZDB-GENE-030131-73	Life before LCA of Cellular organisms - cellular organisms
1	ZDB-GENE-031118-67	Life before LCA of Cellular organisms - cellular organisms
1	ZDB-GENE-031118-76	Life before LCA of Cellular organisms - cellular organisms
1	ZDB-GENE-031118-96	Life before LCA of Cellular organisms - cellular organisms
1	ZDB-GENE-031125-3	Life before LCA of Cellular organisms - cellular organisms
1	ZDB-GENE-031125-4	Life before LCA of Cellular organisms - cellular organisms
1	ZDB-GENE-031201-3	Life before LCA of Cellular organisms - cellular organisms
1	ZDB-GENE-031201-4	Life before LCA of Cellular organisms - cellular organisms
1	ZDB-GENE-031202-2	Life before LCA of Cellular organisms - cellular organisms
1	ZDB-GENE-031204-4	Life before LCA of Cellular organisms - cellular organisms
1	ZDB-GENE-031204-5	Life before LCA of Cellular organisms - cellular organisms
1	ZDB-GENE-031205-1	Life before LCA of Cellular organisms - cellular organisms
1	ZDB-GENE-031210-1	Life before LCA of Cellular organisms - cellular organisms
1	ZDB-GENE-031217-1	Life before LCA of Cellular organisms - cellular organisms
1	ZDB-GENE-031217-2	Life before LCA of Cellular organisms - cellular organisms
1	ZDB-GENE-031219-2	Life before LCA of Cellular organisms - cellular organisms
1	ZDB-GENE-031219-3	Life before LCA of Cellular organisms - cellular organisms
1	ZDB-GENE-031219-4	Life before LCA of Cellular organisms - cellular organisms
1	ZDB-GENE-031219-5	Life before LCA of Cellular organisms - cellular organisms
1	ZDB-GENE-031219-6	Life before LCA of Cellular organisms - cellular organisms
1	ZDB-GENE-031222-2	Life before LCA of Cellular organisms - cellular organisms
1	ZDB-GENE-031222-3	Life before LCA of Cellular organisms - cellular organisms
1	ZDB-GENE-040108-7	Life before LCA of Cellular organisms - cellular organisms
1	ZDB-GENE-040109-1	Life before LCA of Cellular organisms - cellular organisms
1	ZDB-GENE-031222-5	Life before LCA of Cellular organisms - cellular organisms
1	ZDB-GENE-040107-41	Life before LCA of Cellular organisms - cellular organisms
1	ZDB-GENE-040108-1	Life before LCA of Cellular organisms - cellular organisms
1	ZDB-GENE-040108-2	Life before LCA of Cellular organisms - cellular organisms
1	ZDB-GENE-040108-3	Life before LCA of Cellular organisms - cellular organisms
1	ZDB-GENE-040115-3	Life before LCA of Cellular organisms - cellular organisms
1	ZDB-GENE-040115-5	Life before LCA of Cellular organisms - cellular organisms
1	ZDB-GENE-040116-1	Life before LCA of Cellular organisms - cellular organisms
1	ZDB-GENE-040116-2	Life before LCA of Cellular organisms - cellular organisms
1	ZDB-GENE-040116-3	Life before LCA of Cellular organisms - cellular organisms
1	ZDB-GENE-040120-1	Life before LCA of Cellular organisms - cellular organisms
1	ZDB-GENE-040120-2	Life before LCA of Cellular organisms - cellular organisms
1	ZDB-GENE-040120-4	Life before LCA of Cellular organisms - cellular organisms
1	ZDB-GENE-040120-5	Life before LCA of Cellular organisms - cellular organisms
1	ZDB-GENE-040120-6	Life before LCA of Cellular organisms - cellular organisms
1	ZDB-GENE-040121-1	Life before LCA of Cellular organisms - cellular organisms
1	ZDB-GENE-040121-2	Life before LCA of Cellular organisms - cellular organisms
1	ZDB-GENE-040116-6	Life before LCA of Cellular organisms - cellular organisms
1	ZDB-GENE-040121-5	Life before LCA of Cellular organisms - cellular organisms
1	ZDB-GENE-040122-2	Life before LCA of Cellular organisms - cellular organisms
1	ZDB-GENE-040122-3	Life before LCA of Cellular organisms - cellular organisms
1	ZDB-GENE-040122-4	Life before LCA of Cellular organisms - cellular organisms
1	ZDB-GENE-040123-3	Life before LCA of Cellular organisms - cellular organisms
1	ZDB-GENE-040128-1	Life before LCA of Cellular organisms - cellular organisms
1	ZDB-GENE-040128-16	Life before LCA of Cellular organisms - cellular organisms
1	ZDB-GENE-040204-1	Life before LCA of Cellular organisms - cellular organisms
1	ZDB-GENE-040218-2	Life before LCA of Cellular organisms - cellular organisms
1	ZDB-GENE-040219-1	Life before LCA of Cellular organisms - cellular organisms
1	ZDB-GENE-040219-10	Life before LCA of Cellular organisms - cellular organisms
1	ZDB-GENE-040219-11	Life before LCA of Cellular organisms - cellular organisms
[truncated: 18,382 more rows]

## Sheet: Placodes_regulatory
Table S3 – Zebrafish phylostratigraphic dataset.
Key developmental genes in cranial placodes
Phylogenetic ranks of the key developmental genes in placodes. We retrieved zebrafish homologs (ZFIN) of the Xenopus dataset taked from Schlosser, G. Making Senses: Development of Vertebrate Cranial Placodes. Int Rev Cell Mol Biol 283, 129–234 (2010).
Xenopus_name	ZFIN_ID	ZFIN_name	Phylostrata	PhylostrataName
Important for all placodes
Dlx3	ZDB-GENE-980526-280	dlx3b	2	cellular organisms - Eukaryota
Dlx5	ZDB-GENE-990415-49	dlx5a	2	cellular organisms - Eukaryota
Dlx6	ZDB-GENE-980526-448	dlx6a	2	cellular organisms - Eukaryota
ESR6e	ZDB-GENE-980526-144	her6	4	Opisthokonta - Holozoa
Eya1	ZDB-GENE-990712-18	Eya1	2	cellular organisms - Eukaryota
FoxI1	ZDB-GENE-030505-1	FoxI1	3	Eukaryota - Opisthokonta
GATA1	ZDB-GENE-980526-268	gata1a	2	cellular organisms - Eukaryota
GATA2	ZDB-GENE-980526-260	gata2a	2	cellular organisms - Eukaryota
GATA3	ZDB-GENE-990415-82	GATA3	2	cellular organisms - Eukaryota
Grg4	ZDB-GENE-990415-85	gro1	1	Life before LCA of Cellular organisms - cellular organisms
Grg5	ZDB-GENE-040426-1409	aes	6	Metazoa - Eumetazoa
Hes6	ZDB-GENE-030828-5	Hes6	5	Holozoa - Metazoa
Id3	ZDB-GENE-020515-1	Id3	6	Metazoa - Eumetazoa
NZFB	not found
Six1	ZDB-GENE-040718-155	six1a	2	cellular organisms - Eukaryota
Six2	ZDB-GENE-030909-1	Sox2	2	cellular organisms - Eukaryota
Six4	ZDB-GENE-010201-1	six4b	2	cellular organisms - Eukaryota
Extended anterior placodal area + trigeminal and profundal placodes
Hairy2a	ZDB-GENE-081104-104	hes2.1	6	Metazoa - Eumetazoa
Hairy2b	ZDB-GENE-011213-1	her9	4	Opisthokonta - Holozoa
Id4	ZDB-GENE-051113-208	Id4	6	Metazoa - Eumetazoa
Ngnr1	ZDB-GENE-990415-174	neurog1	5	Holozoa - Metazoa
Extended anterior placodal area + trigeminal
Pax6	ZDB-GENE-990415-200	pax6a	3	Eukaryota - Opisthokonta
Extended anterior placodal area (adenohypophseal, olfactory and lens)
Dmrt4	ZDB-GENE-041116-2	dmrta2	6	Metazoa - Eumetazoa
FoxE4	ZDB-GENE-061214-6	foxe3	3	Eukaryota - Opisthokonta
Nkx5.1	ZDB-GENE-001020-1	hmx3	2	cellular organisms - Eukaryota
Otx1	ZDB-GENE-980526-27	otx1a	2	cellular organisms - Eukaryota
Otx2	ZDB-GENE-980526-406	Otx2	2	cellular organisms - Eukaryota
Otx4	not found
Otx5	ZDB-GENE-030508-1	Otx5	2	cellular organisms - Eukaryota
Pitx1	ZDB-GENE-060421-3623	Pitx1	3	Eukaryota - Opisthokonta
Pitx2c	ZDB-GENE-990714-27	pitx2	2	cellular organisms - Eukaryota
Six3	ZDB-GENE-980526-333	Sox3	2	cellular organisms - Eukaryota
Six6	ZDB-GENE-040426-1282	six6a	2	cellular organisms - Eukaryota
Anterior placodal area (adenohypophseal and olfactory)
ANF1	ZDB-GENE-030131-6657	banf1	4	Opisthokonta - Holozoa
ANF2	not found
FoxG1	ZDB-GENE-990415-267	foxg1a	3	Eukaryota - Opisthokonta
Sox11	ZDB-GENE-980526-395	sox11a	2	cellular organisms - Eukaryota
Sox2	ZDB-GENE-030909-1	sox2	2	cellular organisms - Eukaryota
Sox3	ZDB-GENE-980526-333	sox3	2	cellular organisms - Eukaryota
Adenohypophyseal placode
Lhx3	ZDB-GENE-980526-131	Lhx3	2	cellular organisms - Eukaryota
Pitx3	ZDB-GENE-041229-4	Pitx3	2	cellular organisms - Eukaryota
Olfactory
ATH5	ZDB-GENE-000926-1	atoh7	7	Eumetazoa - Bilateria
Emx2	ZDB-GENE-990415-54	Emx2	2	cellular organisms - Eukaryota
Eomes	ZDB-GENE-001228-1	eomesa	4	Opisthokonta - Holozoa
HRT1	ZDB-GENE-000607-70	hey1	5	Holozoa - Metazoa
Sox9	ZDB-GENE-001103-1	sox9a	2	cellular organisms - Eukaryota
Lens
L-Maf	ZDB-GENE-050729-1	nrl	5	Holozoa - Metazoa
MafB	ZDB-GENE-980526-515	mafba	5	Holozoa - Metazoa
Msx1	ZDB-GENE-980526-312	msxe	2	cellular organisms - Eukaryota
Pitx3	ZDB-GENE-041229-4	Pitx3	2	cellular organisms - Eukaryota
Sox2	ZDB-GENE-030909-1	sox2	2	cellular organisms - Eukaryota
Sox3	ZDB-GENE-980526-333	sox3	2	cellular organisms - Eukaryota
Tbx2	ZDB-GENE-990917-4	tbx2a	4	Opisthokonta - Holozoa
Trigeminal
Tbx2	ZDB-GENE-990917-4	tbx2a	4	Opisthokonta - Holozoa
Profundal
Pax3	ZDB-GENE-980526-52	pax3a	2	cellular organisms - Eukaryota
Extended posterior placodal area (otic, lateral line, epibranchial + trigeminal and profundal)
Gbx2	ZDB-GENE-020509-2	Gbx2	2	cellular organisms - Eukaryota
Irx1	ZDB-GENE-040707-1	irx1a	2	cellular organisms - Eukaryota
Irx2	ZDB-GENE-040426-1446	irx2a	2	cellular organisms - Eukaryota
Irx3	ZDB-GENE-991119-5	irx3a	2	cellular organisms - Eukaryota
Msx1	ZDB-GENE-980526-312	msxe	2	cellular organisms - Eukaryota
Msx2	ZDB-GENE-980526-492	msxd	2	cellular organisms - Eukaryota
Posterior placodal area (otic, lateral line, epibranchial) + profundal
Tbx2	ZDB-GENE-990917-4	tbx2a	4	Opisthokonta - Holozoa
Posterior placodal area (otic, lateral line, epibranchial)
Lmx1b	ZDB-GENE-050114-2	lmx1b.1	2	cellular organisms - Eukaryota
Pax2	ZDB-GENE-990415-8	pax2a	5	Holozoa - Metazoa
Pax8	ZDB-GENE-001030-3	Pax8	5	Holozoa - Metazoa
Sox11	ZDB-GENE-980526-395	sox11a	2	cellular organisms - Eukaryota
Sox2	ZDB-GENE-030909-1	sox2	2	cellular organisms - Eukaryota
Sox3	ZDB-GENE-980526-333	sox3	2	cellular organisms - Eukaryota
Otic + lateral line
ATH1	ZDB-GENE-061103-319	athl1	1	Life before LCA of Cellular organisms - cellular organisms
Emx2	not found
FoxK1	ZDB-GENE-030131-6402	FoxK1	2	cellular organisms - Eukaryota
Nkx5.1	ZDB-GENE-001020-1	hmx3	2	cellular organisms - Eukaryota
Otic
Pax5	ZDB-GENE-001030-2	Pax5	5	Holozoa - Metazoa
Sox10	ZDB-GENE-011207-1	Sox10	2	cellular organisms - Eukaryota
Sox9	ZDB-GENE-001103-1	sox9a	2	cellular organisms - Eukaryota
Tbx1	ZDB-GENE-030805-5	Tbx1	4	Opisthokonta - Holozoa
Lateral line
Tbx3	ZDB-GENE-070209-80	Tbx3	4	Opisthokonta - Holozoa
Epibranchial
FoxI2	ZDB-GENE-031126-2	FoxI2	3	Eukaryota - Opisthokonta
Ngnr1	ZDB-GENE-990415-174	neurog1	5	Holozoa - Metazoa
Phox2a	ZDB-GENE-000223-14	Phox2a	2	cellular organisms - Eukaryota
Phox2b	ZDB-GENE-090313-51	phox2ba	2	cellular organisms - Eukaryota

## Sheet: Neural_crest_regulatory
Table S3 – Zebrafish phylostratigraphic dataset.
Key developmental genes in the neural crest
Phylogenetic ranks of the key developmental genes in the neural crest. We retreived zebrafish homologs (ZFIN) of the Xenopus dataset taken from Meulemans, D. & Bronner-Fraser, M. Gene-regulatory interactions in neural crest evolution and development. Dev Cell 7, 291–299 (2004)
Xenopus_name	ZFIN_ID	ZFIN_name	Phylostrata	PhylostrataName
Neural plate
Notch	ZDB-GENE-990415-173	notch1a	4	Opisthokonta - Holozoa
Neural plate border
Hairy	ZDB-GENE-030131-7074	heyl	5	Holozoa - Metazoa
Induction signals
BMP	ZDB-GENE-980526-388	bmp2a	5	Holozoa - Metazoa
Fgf	ZDB-GENE-990415-72	fgf8a	6	Metazoa - Eumetazoa
Wnt	ZDB-GENE-980526-526	wnt1	5	Holozoa - Metazoa
Neural plate border specifiers
Dlx5	ZDB-GENE-990415-49	dlx5a	2	cellular organisms - Eukaryota
Msx1	ZDB-GENE-980526-312	msxe	2	cellular organisms - Eukaryota
Msx2	ZDB-GENE-980526-492	msxd	2	cellular organisms - Eukaryota
Pax3	ZDB-GENE-980526-52	pax3a	2	cellular organisms - Eukaryota
Pax7	ZDB-GENE-990415-201	pax7a	5	Holozoa - Metazoa
Zic	ZDB-GENE-000208-4	zic1	2	cellular organisms - Eukaryota
Neural crest specifiers
AP-2	ZDB-GENE-011212-6	tfap2a	5	Holozoa - Metazoa
Cad7	ZDB-GENE-021030-4	cad	1	Life before LCA of Cellular organisms - cellular organisms
cKit	ZDB-GENE-980526-464	kita	1	Life before LCA of Cellular organisms - cellular organisms
cMyc	ZDB-GENE-990415-162	myca	3	Eukaryota - Opisthokonta
Col2a	ZDB-GENE-980526-192	col2a1a	1	Life before LCA of Cellular organisms - cellular organisms
cRET	ZDB-GENE-980526-307	ret	1	Life before LCA of Cellular organisms - cellular organisms
Cx32	ZDB-GENE-050303-1	cx32.2	7	Eumetazoa - Bilateria
FoxD3	ZDB-GENE-980526-143	FoxD3	3	Eukaryota - Opisthokonta
Id	ZDB-GENE-990415-96	id1	6	Metazoa - Eumetazoa
Mitf	ZDB-GENE-990910-11	mitfa	3	Eukaryota - Opisthokonta
Snail	ZDB-GENE-030326-6	snai2	2	cellular organisms - Eukaryota
Sox10	ZDB-GENE-011207-1	Sox10	2	cellular organisms - Eukaryota
Sox9	ZDB-GENE-001103-1	sox9a	2	cellular organisms - Eukaryota
Twist	ZDB-GENE-000210-6	twist1a	5	Holozoa - Metazoa
Neural crest effector genes
P0	ZDB-GENE-000629-1	rplp0	1	Life before LCA of Cellular organisms - cellular organisms
RhoB	not found
Trp	ZDB-GENE-040520-2	tbpl1	1	Life before LCA of Cellular organisms - cellular organisms

## Sheet: Retina_regulatory
Table S3 – Zebrafish phylostratigraphic dataset.
Key developmental genes in the retina
Phylogenetic ranks of the key developmental genes in the retina. We retreived zebrafish homologs (ZFIN) of the Mus musculus dataset taken from Bassett, E. A. & Wallace, V. A. Cell fate determination in the vertebrate retina. Trends in Neurosciences 35, 565–573 (2012).
Mus_name	ZFIN_ID	ZFIN_name	Phylostrata	PhylostrataName
Müller glia
Rax	ZDB-GENE-990415-236	rx1	2	cellular organisms - Eukaryota
Hes1	ZDB-GENE-030828-5	hes6	5	Holozoa - Metazoa
Hes5	ZDB-GENE-980526-274	her2	5	Holozoa - Metazoa
Hesr2	ZDB-GENE-000526-1	hey2	5	Holozoa - Metazoa
Bipolar
Vsx2	ZDB-GENE-001222-1	vsx2	3	Eukaryota - Opisthokonta
Neurod4	ZDB-GENE-030730-1	neurod4	5	Holozoa - Metazoa
Ascl1	ZDB-GENE-980526-90	ascl1a	5	Holozoa - Metazoa
Bhlhb5	ZDB-GENE-040426-1411	bhlhe22	5	Holozoa - Metazoa
Vsx1	ZDB-GENE-990415-205	vsx1	2	cellular organisms - Eukaryota
Irx5	ZDB-GENE-010716-2	irx5a	2	cellular organisms - Eukaryota
Bhlhb4	ZDB-GENE-050913-22	bhlhe23	5	Holozoa - Metazoa
Rod
Neurod1	ZDB-GENE-990415-172	neurod	5	Holozoa - Metazoa
Ascl1	ZDB-GENE-980526-90	ascl1a	5	Holozoa - Metazoa
Otx2	ZDB-GENE-980526-406	otx2	2	cellular organisms - Eukaryota
Nrl	ZDB-GENE-050729-1	nrl	5	Holozoa - Metazoa
Nr2e3	ZDB-GENE-041114-63	nr2e3	5	Holozoa - Metazoa
Rorb	ZDB-GENE-061204-2	rorb	5	Holozoa - Metazoa
Prdm1	ZDB-GENE-030131-2193	prdm1a	2	cellular organisms - Eukaryota
Pias3	not found
Amacrine
Six3	ZDB-GENE-990415-127	six3a	2	cellular organisms - Eukaryota
Foxn4	ZDB-GENE-990415-277	foxn4	3	Eukaryota - Opisthokonta
Neurod1	ZDB-GENE-990415-172	neurod	5	Holozoa - Metazoa
Neurod4	ZDB-GENE-030730-1	neurod4	5	Holozoa - Metazoa
Ptf1a	ZDB-GENE-030616-579	ptf1a	5	Holozoa - Metazoa
Bhlhb5	ZDB-GENE-040426-1411	bhlhe22	5	Holozoa - Metazoa
Barhl2	ZDB-GENE-050913-153	barhl2	2	cellular organisms - Eukaryota
Isl1	ZDB-GENE-980526-112	isl1	2	cellular organisms - Eukaryota
Nr4a2	ZDB-GENE-990415-184	nr4a2a	5	Holozoa - Metazoa
Neurod6	ZDB-GENE-010608-1	neurod6a	5	Holozoa - Metazoa
Satb2	ZDB-GENE-070912-212	satb2	6	Metazoa - Eumetazoa
Neurod2	ZDB-GENE-010608-3	neurod2	5	Holozoa - Metazoa
Cone
Neurod1	ZDB-GENE-990415-172	neurod	5	Holozoa - Metazoa
Ascl1	ZDB-GENE-980526-90	ascl1a	5	Holozoa - Metazoa
Otx2	ZDB-GENE-980526-406	otx2	2	cellular organisms - Eukaryota
Rorb	ZDB-GENE-061204-2	rorb	5	Holozoa - Metazoa
Prdm1	ZDB-GENE-030131-2193	prdm1a	2	cellular organisms - Eukaryota
Sall3	ZDB-GENE-020228-4	sall3a	2	cellular organisms - Eukaryota
Pias3	not found
Thrb	ZDB-GENE-990415-268	thrb	5	Holozoa - Metazoa
Rxrg	ZDB-GENE-980526-36	rxrga	5	Holozoa - Metazoa
Rora	ZDB-GENE-060306-2	roraa	5	Holozoa - Metazoa
Nr2f1	ZDB-GENE-980526-115	nr2f1a	5	Holozoa - Metazoa
Nr2f2	ZDB-GENE-990415-252	nr2f2	5	Holozoa - Metazoa
Horizontal
Foxn4	ZDB-GENE-990415-277	foxn4	3	Eukaryota - Opisthokonta
Six3	ZDB-GENE-990415-127	six3a	2	cellular organisms - Eukaryota
Neurod4	ZDB-GENE-030730-1	neurod4	5	Holozoa - Metazoa
Ptf1a	ZDB-GENE-030616-579	ptf1a	5	Holozoa - Metazoa
Prox1	ZDB-GENE-980526-397	prox1a	7	Eumetazoa - Bilateria
Ganglion
Atoh7	ZDB-GENE-000926-1	atoh7	7	Eumetazoa - Bilateria
Pou4f2	ZDB-GENE-040401-1	pou4f2	4	Opisthokonta - Holozoa
Pou4f3	ZDB-GENE-990415-24	pou4f3	4	Opisthokonta - Holozoa
Pou4f1	ZDB-GENE-000523-2	pou4f1	4	Opisthokonta - Holozoa
Isl1	ZDB-GENE-980526-112	isl1	2	cellular organisms - Eukaryota
Neurod1	ZDB-GENE-990415-172	neurod	5	Holozoa - Metazoa
RPC
Pax6	ZDB-GENE-990415-200	pax6a	3	Eukaryota - Opisthokonta
Rax	ZDB-GENE-990415-236	rx1	2	cellular organisms - Eukaryota
Vsx2	ZDB-GENE-001222-1	vsx2	3	Eukaryota - Opisthokonta
Six3	ZDB-GENE-990415-127	six3a	2	cellular organisms - Eukaryota
Six6	ZDB-GENE-040426-1282	six6a	2	cellular organisms - Eukaryota
Sox2	ZDB-GENE-030909-1	sox2	2	cellular organisms - Eukaryota
Nr2e1	ZDB-GENE-040801-127	nr2e1	5	Holozoa - Metazoa
Multipotency network
Sufu	ZDB-GENE-030131-6223	sufu	1	Life before LCA of Cellular organisms - cellular organisms
Gli2	ZDB-GENE-050523-1	gli2b	2	cellular organisms - Eukaryota
Sox2	ZDB-GENE-030909-1	sox2	2	cellular organisms - Eukaryota
Pax6	ZDB-GENE-990415-200	pax6a	3	Eukaryota - Opisthokonta
